# Supplementary material for: Dietary choline intake is necessary to prevent systems‐wide organ pathology and reduce Alzheimer's disease hallmarks
Source: Aging Cell. 2023 Jan 15;22(2):e13775. doi: 10.1111/acel.13775 (PMC9924938; doi:10.1111/acel.13775)
Supplement: Supplementary file 2 — FigureS2 [file ACEL-22-e13775-s003.xlsx]

## Sheet: Hippocampal proteomics raw data
Accession	Description	# Peptides	Abundance : 3xTg-AD ChN / NonTg ChN	Abundance Adj. P-Value: 3xTg-AD ChN / NonTg ChN	Abundance : 3xTg-AD Ch- / 3xTg-AD ChN	Abundance Adj. P-Value: 3xTg-AD Ch- / 3xTg-AD ChN	Abundance : NonTg Ch- / NonTg ChN	Abundance Adj. P-Value: NonTg Ch- / NonTg ChN
A2A432-1	Cullin-4B [OS=Mus musculus]	11	0.912	0.353931	1.118	0.856653	0.905	0.923075
A2A5R2	Brefeldin A-inhibited guanine nucleotide-exchange protein 2 [OS=Mus musculus]	12	0.973	0.777842	0.818	0.91221	0.871	0.814643
A2A690	Protein TANC2 [OS=Mus musculus]	6	1.032	0.575014	1.098	0.782187	1.042	0.766044
A2A8L1	Chromodomain-helicase-DNA-binding protein 5 [OS=Mus musculus]	2
A2A8Z1-1	Oxysterol-binding protein-related protein 9 [OS=Mus musculus]	2	0.986	0.823216	1.152	0.91221	1.047	0.987093
A2AAE1-1	Uncharacterized protein KIAA1109 [OS=Mus musculus]	5	1.053	0.861259	0.564	0.611219	1.234	0.851288
A2ADY9	Protein DDI1 homolog 2 [OS=Mus musculus]	4	0.835	0.0841031	0.671	0.561525	1.054	0.924584
A2AG50	MAP7 domain-containing protein 2 [OS=Mus musculus]	5	1.192	0.174766	0.894	0.976951	1.079	0.874453
A2AGT5	Cytoskeleton-associated protein 5 [OS=Mus musculus]	18	1.108	0.315602	0.899	0.976951	0.992	0.977363
A2AHG0	Leucine zipper putative tumor suppressor 3 [OS=Mus musculus]	2	0.849	0.309477	0.337	0.0487559	1.611	0.237124
A2AJA9-1	uncharacterized protein C9orf172 homolog [OS=Mus musculus]	4	1.07	0.669059	0.857	0.969352	0.848	0.638185
A2AJI0	MAP7 domain-containing protein 1 [OS=Mus musculus]	4	1.161	0.255637	0.948	0.999991	0.943	0.960377
A2ALS5	Rap1 GTPase-activating protein 1 [OS=Mus musculus]	15	1.08	0.299373	0.216	5.72421e-16	0.9	0.71283
A2ALU4	Protein Shroom2 [OS=Mus musculus]	7	1.087	0.565011	1.097	0.932262	1.031	0.969293
A2AN08	e3 ubiquitin-protein ligase UBR4 [OS=Mus musculus]	28	1.059	0.543466	0.824	0.92274	0.949	0.977363
A2AP18-3	Isoform 3 of 1-phosphatidylinositol 4 5-bisphosphate phosphodiesterase eta-2 [OS=Mus musculus]	11	1.045	0.718604	0.525	0.0947521	0.994	0.988753
A2APT9	Kelch domain-containing protein 7A [OS=Mus musculus]	2	1.132	0.542634	2.377	0.0523487	0.735	0.641268
A2APV2-1	Formin-like protein 2 [OS=Mus musculus]	4	1.089	0.278929	0.95	0.997047	0.906	0.794548
A2APX8	Sodium channel protein type 1 subunit alpha [OS=Mus musculus]	6	0.876	0.191924	1.112	0.871006	0.955	0.984681
A2AQ25-1	Sickle tail protein [OS=Mus musculus]	7	1.354	0.0169024	0.547	0.179081	0.891	0.823749
A2ARZ3	fibrous sheath-interacting protein 2 [OS=Mus musculus]	2	0.937	0.527796	0.01	5.72421e-16	0.853	0.591766
A2ASQ1-1	Agrin [OS=Mus musculus]	13	1.1	0.499039	1.119	0.91221	1.039	0.960377
A2ASZ8-5	Isoform 5 of Calcium-binding mitochondrial carrier protein SCaMC-2 [OS=Mus musculus]	4	1.145	0.286701	0.738	0.76983	0.927	0.925056
A2AV25	Fibrinogen C domain-containing protein 1 [OS=Mus musculus]	2	1.019	0.942282	0.934	0.995505	1.1	0.950599
A2AWA9	Rab GTPase-activating protein 1 [OS=Mus musculus]	7	1.06	0.535434	0.956	0.99566	0.872	0.810413
A2BDX3	Adenylyltransferase and sulfurtransferase MOCS3 [OS=Mus musculus]	3	1.119	0.457907	0.948	0.999991	0.914	0.906727
A2CG49-1	kalirin [OS=Mus musculus]	17	1.03	0.774317	0.67	0.419055	0.956	0.984681
A2CG49-8	Isoform 8 of Kalirin [OS=Mus musculus]	17	0.95	0.608924	0.67	0.809337	0.829	0.785491
A2RT62	F-box/LRR-repeat protein 16 [OS=Mus musculus]	13	1.11	0.278014	0.85	0.91221	1.019	0.924584
A3KGB4	TBC1 domain family member 8B [OS=Mus musculus]	2	0.312	2.46463e-08	0.165	9.75863e-05	0.985	0.996143
A3KMP2	tetratricopeptide repeat protein 38 [OS=Mus musculus]	2	0.506	4.09765e-05	1.288	0.822979	0.92	0.969293
A6H5Z3	Exocyst complex component 6B [OS=Mus musculus]	8	1.111	0.413703	0.92	0.993701	1.114	0.775036
A6H630-1	protein-glutamate O-methyltransferase [OS=Mus musculus]	5	0.962	0.62142	1.113	0.920015	1.046	0.946467
A6H6A9	rab GTPase-activating protein 1-like [OS=Mus musculus]	2	0.381	4.62406e-08	2.774	0.0144865	0.916	0.963344
A6X935-1	inter alpha-trypsin inhibitor heavy chain 4 [OS=Mus musculus]	2	0.69	0.0341306	1.563	0.611219	1.12	0.960377
B0F2B4	Neuroligin 4-like [OS=Mus musculus]	3	0.818	0.193856	0.91	0.999991	0.931	0.974809
B0V2N1	Receptor-type tyrosine-protein phosphatase S [OS=Mus musculus]	27	0.997	0.91522	0.78	0.615037	0.976	0.996623
B1AXH1	NHS-like protein 2 [OS=Mus musculus]	2	0.809	0.213122	0.01	5.72421e-16	1.468	0.449113
B1AXV0	DOMON domain-containing protein FRRS1L [OS=Mus musculus]	4	1.029	0.851339	0.384	0.000272737	0.906	0.924551
B1AY13	Ubiquitin carboxyl-terminal hydrolase 24 [OS=Mus musculus]	6	0.916	0.451398	1.11	0.92274	0.692	0.231846
B1AZI6	THO complex subunit 2 [OS=Mus musculus]	2	1.063	0.763836	0.656	0.772675	2.152	0.000256689
B1AZP2-2	Isoform 2 of Disks large-associated protein 4 [OS=Mus musculus]	14	1.055	0.571182	0.593	0.146793	0.899	0.855549
B2RQC6	CAD protein [OS=Mus musculus]	8	1.014	0.8924	1.218	0.602626	0.94	0.974809
B2RSH2	Guanine nucleotide-binding protein G(i) subunit alpha-1 [OS=Mus musculus]	24	0.893	0.330203	1.02	0.968199	0.988	0.98092
B2RUJ5-1	amyloid-beta A4 precursor protein-binding family A member 1 [OS=Mus musculus]	2	1.186	0.204791	0.842	0.968199	0.889	0.877512
B2RXC1	trafficking protein particle complex subunit 11 [OS=Mus musculus]	6	1.087	0.572726	1.159	0.866718	0.979	0.993365
B2RXS4	Plexin-B2 [OS=Mus musculus]	6	0.96	0.522848	1.069	0.932692	0.812	0.567891
B2RY56	RNA-binding protein 25 [OS=Mus musculus]	3	0.945	0.458843	0.846	0.973738	0.959	0.977363
B5TVM2	Immunoglobulin-like domain-containing receptor 2 [OS=Mus musculus]	2	0.681	0.00255301	0.553	0.566907	0.651	0.0304107
B7ZMP1-1	Probable Xaa-Pro aminopeptidase 3 [OS=Mus musculus]	2	0.626	0.00750933	7.102	2.52764e-08	1.455	0.372057
B9EJ86	Oxysterol-binding protein-related protein 8 [OS=Mus musculus]	6	1.151	0.254709	0.881	0.974279	1.176	0.474674
B9EJA2	Cortactin-binding protein 2 [OS=Mus musculus]	18	1.068	0.515852	0.916	0.990767	1.005	0.960377
B9EKR1	Receptor-type tyrosine-protein phosphatase zeta [OS=Mus musculus]	12	1.08	0.29596	0.963	0.998496	0.958	0.977363
C0HK79	Adipocyte-related X-chromosome expressed sequence 1 [OS=Mus musculus]	2	1.145	0.346312	0.932	0.995505	1.378	0.0800543
D3YVF0	A-kinase anchor protein 5 [OS=Mus musculus]	16	1.113	0.25799	0.867	0.936268	1.072	0.71894
D3YXK2	Scaffold attachment factor B1 [OS=Mus musculus]	8	1.056	0.748821	0.783	0.866278	0.993	0.99676
D3YZI9	PiggyBac transposable element-derived protein 5 [OS=Mus musculus]	3	0.934	0.462549	1.239	0.758709	1.044	0.946673
D3YZP9	coiled-coil domain-containing protein 6 [OS=Mus musculus]	4	0.834	0.0949644	0.801	0.91221	1.245	0.217695
D3YZU1	SH3 and multiple ankyrin repeat domains protein 1 [OS=Mus musculus]	21	1.143	0.186134	0.745	0.644841	1.038	0.851288
D3Z7P3-1	Glutaminase kidney isoform mitochondrial [OS=Mus musculus]	28	0.836	0.0943852	0.817	0.636833	0.9	0.650296
D3Z7P3-2	Isoform 2 of Glutaminase kidney isoform mitochondrial [OS=Mus musculus]	23
E9PUL5	Proline-rich transmembrane protein 2 [OS=Mus musculus]	7	1.323	0.00560826	1.036	0.935203	1.022	0.945562
E9PV24	Fibrinogen alpha chain [OS=Mus musculus]	8	1.269	0.00941591	0.636	0.36518	1.42	0.00120252
E9PVA8	eIF-2-alpha kinase activator GCN1 [OS=Mus musculus]	9	1.062	0.706452	0.717	0.741073	0.838	0.486221
E9Q3L2	phosphatidylinositol 4-kinase alpha [OS=Mus musculus]	30	0.995	0.917602	0.957	0.999991	1.046	0.803046
E9Q401	ryanodine receptor 2 [OS=Mus musculus]	41	1.096	0.30366	0.743	0.49762	1.249	0.0237698
E9Q557	Desmoplakin [OS=Mus musculus]	15	1.163	0.2673	0.136	1.24482e-14	1.028	0.974809
E9Q6P5	Tetratricopeptide repeat protein 7B [OS=Mus musculus]	9	0.986	0.88106	0.835	0.932262	0.989	0.996143
E9Q735	ubiquitin conjugation factor e4 a [OS=Mus musculus]	4	0.953	0.633519	5.103	2.58624e-09	0.848	0.823266
E9Q7G0	nuclear mitotic apparatus protein 1 [OS=Mus musculus]	9	1.017	0.950247	1.198	0.809337	0.804	0.272107
E9Q8I9	Protein furry homolog [OS=Mus musculus]	8	0.952	0.510473	0.933	0.995505	1.064	0.926799
F6SEU4	Ras/Rap GTPase-activating protein SynGAP [OS=Mus musculus]	40	0.912	0.454176	0.707	0.110575	0.855	0.179058
F6ZDS4	Nucleoprotein TPR [OS=Mus musculus]	11	1.006	0.955273	0.667	0.57893	0.845	0.62862
F8VPU2	FERM RhoGEF and pleckstrin domain-containing protein 1 [OS=Mus musculus]	9	1.065	0.536544	0.911	0.990949	0.941	0.974809
G3X9J0	Signal-induced prolife n-associated 1-like protein 3 [OS=Mus musculus]	7	0.925	0.375462	0.56	0.444524	1.744	0.00707671
G3X9K3	Brefeldin A-inhibited guanine nucleotide-exchange protein 1 [OS=Mus musculus]	6	1.108	0.624288	0.656	0.809337	1.018	0.99676
G3XA57	Rab11 family-interacting protein 2 [OS=Mus musculus]	3	1.022	0.987938	0.948	0.995505	1.245	0.645711
G5E829	Plasma membrane calcium-transporting ATPase 1 [OS=Mus musculus]	49	0.957	0.804872	0.755	0.279232	0.911	0.762512
G5E870	E3 ubiquitin-protein ligase TRIP12 [OS=Mus musculus]	2	1.053	0.829687	1.144	0.923698
G5E8K5-2	Isoform 2 of Ankyrin-3 [OS=Mus musculus]	49	1.054	0.465104	0.77	0.494659	0.945	0.974809
O08529	Calpain-2 catalytic subunit [OS=Mus musculus]	21	1.026	0.753724	1.093	0.848185	1.047	0.828914
O08532-5	Isoform 2E of Voltage-dependent calcium channel subunit alpha-2/delta-1 [OS=Mus musculus]	25	1.024	0.630805	0.995	0.976951	1.037	0.797849
O08539-1	Myc box-dependent-interacting protein 1 [OS=Mus musculus]	21	1.082	0.290244	0.965	0.999628	1.027	0.849376
O08539-2	Isoform 2 of Myc box-dependent-interacting protein 1 [OS=Mus musculus]	20	0.865	0.175315	1.442	0.390982	1.13	0.712675
O08547	Vesicle-trafficking protein SEC22b [OS=Mus musculus]	9	0.963	0.699556	1.026	0.941088	0.955	0.992392
O08553	Dihydropyrimidinase-related protein 2 [OS=Mus musculus]	40	1.103	0.20633	0.968	0.999991	0.999	0.964055
O08576	RUN domain-containing protein 3A [OS=Mus musculus]	6	1.008	0.947897	1.075	0.936268	1.143	0.658238
O08579	Emerin [OS=Mus musculus]	5	1.207	0.145936	0.979	0.993701	0.964	0.977363
O08582	GTP-binding protein 1 [OS=Mus musculus]	5	1.006	0.834904	0.897	0.976951	1.321	0.214795
O08583-1	THO complex subunit 4 [OS=Mus musculus]	7	1.004	0.988958	0.858	0.972598	0.817	0.504273
O08585	clathrin light chain A [OS=Mus musculus]	6	1.36	0.00127324	1.084	0.869984	1.018	0.925056
O08586	Phosphatidylinositol 3 4 5-trisphosphate 3-phosphatase and dual-specificity protein phosphatase PTEN [OS=Mus musculus]	3	1.007	0.978869	0.578	0.185308	1.102	0.803046
O08599	Syntaxin-binding protein 1 [OS=Mus musculus]	49	1.11	0.199175	0.98	0.993701	1.023	0.922336
O08599-2	Isoform 2 of Syntaxin-binding protein 1 [OS=Mus musculus]	49	1.09	0.255095	0.851	0.782187	0.949	0.962954
O08638-1	Myosin-11 [OS=Mus musculus]	24	1.337	0.0124273	0.955	0.998435	1.073	0.897792
O08663	methionine aminopeptidase 2 [OS=Mus musculus]	5	0.977	0.648492	0.783	0.875293	1.031	0.977363
O08672	Kinesin-like protein KIFC2 [OS=Mus musculus]	2	1.041	0.874288	0.01	5.72421e-16	1.057	0.984681
O08677-1	kininogen-1 [OS=Mus musculus]	4	1.114	0.458726	0.723	0.745668	0.903	0.877764
O08688	calpain-5 [OS=Mus musculus]	7	0.941	0.533239	0.684	0.576901	0.999	0.984681
O08709	Peroxiredoxin-6 [OS=Mus musculus]	22	0.974	0.958896	1.224	0.324019	1.05	0.68548
O08747-1	Netrin receptor UNC5C [OS=Mus musculus]	2	1.084	0.691708	0.926	0.998616	1.119	0.939908
O08749	Dihydrolipoyl dehydrogenase mitochondrial [OS=Mus musculus]	25	0.994	0.871443	0.854	0.797021	0.847	0.123448
O08756	3-hydroxyacyl-CoA dehydrogenase type-2 [OS=Mus musculus]	11	0.945	0.655365	1.016	0.966708	0.968	0.99676
O08759	Ubiquitin-protein ligase E3A [OS=Mus musculus]	9	0.924	0.409736	0.933	0.998435	1.081	0.855404
O08784	Treacle protein [OS=Mus musculus]	2	1.008	0.983072	0.219	0.0065053	0.551	0.128157
O08788-1	Dynactin subunit 1 [OS=Mus musculus]	36	1.087	0.269169	0.697	0.0883625	1.023	0.874453
O08795-1	Glucosidase 2 subunit beta [OS=Mus musculus]	8	1.128	0.190356	1.164	0.754238	0.908	0.924584
O08807	Peroxiredoxin-4 [OS=Mus musculus]	4	1.011	0.937721	1.738	0.151897	1.08	0.960377
O08808	Protein diaphanous homolog 1 [OS=Mus musculus]	3	0.929	0.470828	0.301	0.00111484	0.738	0.386477
O08810	116 kDa U5 small nuclear ribonucleoprotein component [OS=Mus musculus]	12	1.069	0.595971	0.882	0.974623	0.929	0.96306
O08848	60 kDa SS-A/Ro ribonucleoprotein [OS=Mus musculus]	5	0.979	0.768612	0.73	0.754238	0.944	0.963344
O08908	Phosphatidylinositol 3-kinase regulatory subunit beta [OS=Mus musculus]	2	0.806	0.260522	0.01	5.72421e-16	1.736	0.127332
O08914	Fatty-acid amide hydrolase 1 [OS=Mus musculus]	14	1.054	0.597626	0.928	0.995505	0.957	0.993842
O08915	AH receptor-interacting protein [OS=Mus musculus]	2	0.945	0.51188	1.002	0.976951	1.006	0.995593
O08917	Flotillin-1 [OS=Mus musculus]	21	1.02	0.666331	0.86	0.878282	1.061	0.706598
O08919	Numb-like protein [OS=Mus musculus]	7	0.95	0.604137	0.896	0.976951	0.891	0.823749
O08989	Ras-related protein M-Ras [OS=Mus musculus]	6	1.2	0.0585922	1.095	0.869699	1.02	0.947057
O08992	Syntenin-1 [OS=Mus musculus]	4	0.85	0.125022	0.888	0.975826	0.672	0.0129962
O08997	Copper transport protein ATOX1 [OS=Mus musculus]	2	1.038	0.711702	0.989	0.974623	0.878	0.775304
O09044	Synaptosomal-associated protein 23 [OS=Mus musculus]	3	1.413	0.0382655	0.886	0.995281	1.049	0.984681
O09061	proteasome subunit beta type-1 [OS=Mus musculus]	11	0.909	0.38947	0.96	0.999991	0.923	0.924551
O09106	histone deacetylase 1 [OS=Mus musculus]	3	4.46	2.54019e-13	1.104	0.938662	1.228	0.89051
O09111	NADH dehydrogenase [ubiquinone] 1 beta subcomplex subunit 11 mitochondrial [OS=Mus musculus]	5	1.243	0.0161386	0.731	0.438912	0.941	0.977363
O09114	Prostaglandin-H2 D-isomerase [OS=Mus musculus]	3	0.934	0.447394	0.977	0.976951	1.306	0.0133783
O09117-1	Synaptophysin-like protein 1 [OS=Mus musculus]	3	1.226	0.0311069	1.447	0.217682	1.28	0.128157
O09131	Glutathione S-transferase omega-1 [OS=Mus musculus]	3	0.754	0.012591	0.886	0.975626	0.827	0.503045
O09167	60S ribosomal protein L21 [OS=Mus musculus]	2	0.928	0.442263	1.22	0.589088	0.943	0.977363
O09172	Glutamate--cysteine ligase regulatory subunit [OS=Mus musculus]	3	0.995	0.995914	1.059	0.91221	1.017	0.925056
O35066	Kinesin-like protein KIF3C [OS=Mus musculus]	4	0.97	0.875388	0.538	0.68094	0.854	0.924584
O35075	Down syndrome critical region protein 3 homolog [OS=Mus musculus]	2	1.323	0.170433	0.737	0.920492	1.075	0.977363
O35083	1-acyl-sn-glycerol-3-phosphate acyltransferase alpha [OS=Mus musculus]	3	1.055	0.743213	0.876	0.973738	1.024	0.974412
O35098	dihydropyrimidinase-related protein 4 [OS=Mus musculus]	26	0.796	0.0279186	0.65	0.0192184	1.073	0.47053
O35099	Mitogen-activated protein kinase kinase kinase 5 [OS=Mus musculus]	2	1.153	0.425676	0.201	1.32592e-05	1.569	0.297309
O35129	Prohibitin-2 [OS=Mus musculus]	18	0.949	0.737545	1.082	0.838851	0.959	0.977363
O35136-1	Neural cell adhesion molecule 2 [OS=Mus musculus]	14	1.09	0.336006	0.982	0.976951	0.997	0.974809
O35215	D-dopachrome decarboxylase [OS=Mus musculus]	7	0.935	0.624909	1.2	0.409066	0.992	0.977363
O35226	26S proteasome non-ATPase regulatory subunit 4 [OS=Mus musculus]	12	1.004	0.912744	0.922	0.993701	0.983	0.984681
O35239	Tyrosine-protein phosphatase non-receptor type 9 [OS=Mus musculus]	8	1.007	0.983346	0.883	0.97456	0.891	0.872214
O35250	Exocyst complex component 7 [OS=Mus musculus]	8	1.064	0.552691	0.766	0.76983	1.18	0.480887
O35286	Pre-mRNA-splicing factor ATP-dependent RNA helicase DHX15 [OS=Mus musculus]	4	0.909	0.368317	0.848	0.936268	0.83	0.583889
O35295	Transcriptional activator protein Pur-beta [OS=Mus musculus]	13	0.966	0.779904	0.863	0.91221	0.859	0.47616
O35326	Serine/arginine-rich splicing factor 5 [OS=Mus musculus]	2	0.863	0.111453	1.06	0.941088	0.947	0.974412
O35343	Importin subunit alpha-3 [OS=Mus musculus]	8	0.99	0.893362	0.519	0.0425686	0.98	0.99676
O35344	Importin subunit alpha-4 [OS=Mus musculus]	7	1.084	0.587222	1.771	0.0647457	0.647	0.000684801
O35345	Importin subunit alpha-7 [OS=Mus musculus]	9	0.847	0.0926742	0.498	0.100357	1.039	0.977363
O35375-1	Neuropilin-2 [OS=Mus musculus]	4	1.127	0.416104	1.534	0.259499	1.497	0.111117
O35381	Acidic leucine-rich nuclear phosphoprotein 32 family member A [OS=Mus musculus]	11	1.081	0.294521	1.023	0.966708	1	0.963344
O35382	Exocyst complex component 4 [OS=Mus musculus]	11	0.996	0.958819	0.69	0.570768	0.891	0.837969
O35387	HCLS1-associated protein X-1 [OS=Mus musculus]	2	1.048	0.885205	0.794	0.972598	0.897	0.924584
O35393	Ephrin-B3 [OS=Mus musculus]	2	1.208	0.0385228	0.924	0.999991	1.079	0.857759
O35405	Phospholipase D3 [OS=Mus musculus]	7	1.148	0.159626	0.815	0.809294	0.898	0.851288
O35409	glutamate carboxypeptidase 2 [OS=Mus musculus]	4	1.305	0.0371211	1.066	0.954605	1.051	0.963344
O35435	Dihydroorotate dehydrogenase (Quinone) mitochondrial [OS=Mus musculus]	6	0.878	0.219777	0.695	0.661217	0.898	0.837969
O35449	proline-rich transmembrane protein 1 [OS=Mus musculus]	2	0.926	0.428425	0.934	0.999991	0.891	0.823749
O35459	Delta(3 5)-Delta(2 4)-dienoyl-CoA isomerase mitochondrial [OS=Mus musculus]	5	0.796	0.0291763	0.581	0.424814	0.879	0.847514
O35465-2	Isoform 2 of Peptidyl-prolyl cis-trans isomerase FKBP8 [OS=Mus musculus]	10	1.003	0.975693	1.052	0.920691	1.014	0.963344
O35495	Cyclin-dependent kinase 14 [OS=Mus musculus]	5	0.855	0.138573	1.222	0.782187	0.72	0.0236281
O35526	syntaxin-1A [OS=Mus musculus]	15	1.17	0.0591579	0.832	0.712558	1.041	0.784226
O35551-1	Rab GTPase-binding effector protein 1 [OS=Mus musculus]	12	1.108	0.272055	0.923	0.999991	0.982	0.99676
O35593	26S proteasome non-ATPase regulatory subunit 14 [OS=Mus musculus]	5	1.037	0.687614	0.985	0.976951	0.926	0.940926
O35598	Disintegrin and metalloproteinase domain-containing protein 10 [OS=Mus musculus]	3	1.013	0.879889	1.115	0.91221	1.106	0.872214
O35607	Bone morphogenetic protein receptor type-2 [OS=Mus musculus]	2	1.225	0.11129	0.584	0.429195	1.173	0.794548
O35609	Secretory carrier-associated membrane protein 3 [OS=Mus musculus]	5	0.97	0.762009	0.738	0.741914	0.961	0.988753
O35621	Phosphomannomutase 1 [OS=Mus musculus]	9	0.884	0.223565	1.003	0.973738	0.994	0.977363
O35633	vesicular inhibitory amino acid transporter [OS=Mus musculus]	14	0.966	0.889479	0.953	0.995505	0.958	0.98092
O35639	annexin A3 [OS=Mus musculus]	6	1.036	0.816154	1.151	0.848185	0.972	0.99676
O35643	AP-1 complex subunit beta-1 [OS=Mus musculus]	48	0.997	0.847106	0.951	0.993701	0.954	0.974809
O35658	Complement component 1 Q subcomponent-binding protein mitochondrial [OS=Mus musculus]	5	1.098	0.35243	0.765	0.615037	1.141	0.268619
O35668-1	Huntingtin-associated protein 1 [OS=Mus musculus]	3					100	7.88406e-16
O35678-1	monoglyceride lipase [OS=Mus musculus]	11	0.909	0.359678	0.732	0.456834	0.877	0.730346
O35681	Synaptotagmin-3 [OS=Mus musculus]	5	1.131	0.355252	0.958	0.998496	1.002	0.995593
O35682	myeloid-associated differentiation marker [OS=Mus musculus]	4	0.899	0.281321	1.355	0.347062	1.065	0.872214
O35685	nuclear mig n protein nudC [OS=Mus musculus]	6	0.999	0.998345	0.988	0.975626	0.956	0.993842
O35710	Nocturnin [OS=Mus musculus]	2	0.826	0.211987	1.043	0.972917	1.097	0.969262
O35737	Heterogeneous nuclear ribonucleoprotein H [OS=Mus musculus]	13	0.937	0.639955	0.905	0.95699	0.917	0.828914
O35841	Apoptosis inhibitor 5 [OS=Mus musculus]	8	0.978	0.853391	0.906	0.980622	0.964	0.993842
O35855	Branched-chain-amino-acid aminotransferase mitochondrial [OS=Mus musculus]	4	1.169	0.233048	0.823	0.932262	0.926	0.924584
O35857	Mitochondrial import inner membrane translocase subunit TIM44 [OS=Mus musculus]	8	1.06	0.552374	0.978	0.976951	1.048	0.887088
O35864	COP9 signalosome complex subunit 5 [OS=Mus musculus]	10	0.997	0.97873	1.286	0.29768	1.04	0.8438
O35874	neutral amino acid transporter A [OS=Mus musculus]	8	1.199	0.0577515	1.384	0.209974	1.124	0.506891
O35927	Catenin delta-2 [OS=Mus musculus]	29	1.116	0.189173	0.968	0.995142	1.162	0.128121
O35954	Membrane-associated phosphatidylinositol transfer protein 1 [OS=Mus musculus]	15	0.985	0.860441	0.787	0.826887	0.95	0.977363
O35963	Ras-related protein Rab-33B [OS=Mus musculus]	4	0.95	0.592286	1.153	0.869299	0.985	0.99676
O35969-1	guanidinoacetate N-methyltransferase [OS=Mus musculus]	3	1.208	0.129618	0.826	0.968199	0.978	0.996143
O54724	caveolae-associated protein 1 [OS=Mus musculus]	4	1.05	0.724395	0.882	0.974623	1.308	0.104815
O54734	Dolichyl-diphosphooligosaccharide--protein glycosyltransferase 48 kDa subunit [OS=Mus musculus]	8	0.952	0.632753	1.174	0.615037	0.922	0.940359
O54774	AP-3 complex subunit delta-1 [OS=Mus musculus]	26	0.984	0.955835	0.659	0.0274931	0.889	0.508336
O54781	SRSF protein kinase 2 [OS=Mus musculus]	3	1.05	0.789749	1.026	0.974279	1.069	0.908779
O54829	regulator of G-protein signaling 7 [OS=Mus musculus]	11	1.117	0.211938	0.813	0.780518	1.046	0.837472
O54833	casein kinase II subunit alpha' [OS=Mus musculus]	7	0.953	0.625925	0.888	0.974623	1.02	0.974809
O54865	guanylate cyclase soluble subunit beta-1 [OS=Mus musculus]	8	0.975	0.763143	1.08	0.895652	1.102	0.726809
O54901	OX-2 membrane glycoprotein [OS=Mus musculus]	5	1.25	0.0289986	1.01	0.968199	1.04	0.863953
O54916	RalBP1-associated Eps domain-containing protein 1 [OS=Mus musculus]	3	1.045	0.848382	0.926	0.999991	1.021	0.984681
O54931-1	A-kinase anchor protein 2 [OS=Mus musculus]	6	1.01	0.919143	0.973	0.994455	0.944	0.974809
O54941	SWI/SNF-related matrix-associated actin-dependent regulator of chromatin subfamily E member 1 [OS=Mus musculus]	2	1.022	0.994056	1.063	0.932803	0.862	0.851288
O54946-1	DnaJ homolog subfamily B member 6 [OS=Mus musculus]	5	1.048	0.608453	1.228	0.624829	0.99	0.996143
O54950	5'-AMP-activated protein kinase subunit gamma-1 [OS=Mus musculus]	3	0.551	0.000725124	0.157	0.000204529	0.843	0.889902
O54983	Ketimine reductase mu-crystallin [OS=Mus musculus]	15	0.787	0.0203453	1.036	0.935417	0.937	0.924584
O54984	ATPase ASNA1 [OS=Mus musculus]	7	0.997	0.960441	0.824	0.901312	1.016	0.925056
O54988-1	STE20-like serine/threonine-protein kinase [OS=Mus musculus]	10	0.96	0.675113	0.835	0.936268	1.096	0.828914
O54991	Contactin-associated protein 1 [OS=Mus musculus]	27	1.094	0.238748	1	0.976951	1.078	0.425966
O55013	Trafficking protein particle complex subunit 3 [OS=Mus musculus]	2	1.12	0.35508	0.78	0.855389	0.999	0.984681
O55017	Voltage-dependent N-type calcium channel subunit alpha-1B [OS=Mus musculus]	6	1.161	0.267563	1.196	0.809337	1.068	0.969293
O55022	Membrane-associated progesterone receptor component 1 [OS=Mus musculus]	5	1.507	0.000395911	0.47	0.00618623	1.052	0.925056
O55023	Inositol monophosphatase 1 [OS=Mus musculus]	14	0.868	0.20248	1.062	0.900809	0.856	0.181606
O55026	ectonucleoside triphosphate diphosphohydrolase 2 [OS=Mus musculus]	3	1.175	0.0791625	1.54	0.0839765	0.995	0.98092
O55029	Coatomer subunit beta' [OS=Mus musculus]	11	0.953	0.58915	0.667	0.435294	0.876	0.766044
O55033	Cytoplasmic protein NCK2 [OS=Mus musculus]	4	1.014	0.938179	0.76	0.822823	0.651	0.000814188
O55042	Alpha-synuclein [OS=Mus musculus]	16	0.928	0.572137	1.035	0.936268	1.018	0.903549
O55057	Retinal rod rhodopsin-sensitive cGMP 3' 5'-cyclic phosphodiesterase subunit delta [OS=Mus musculus]	2	0.963	0.546812	0.944	0.995505	0.65	0.00312664
O55091	protein IMPACT [OS=Mus musculus]	11	1.039	0.716581	0.754	0.701891	0.905	0.889902
O55100-1	Synaptogyrin-1 [OS=Mus musculus]	4	0.908	0.42757	1.04	0.920109	1.018	0.903856
O55106	striatin [OS=Mus musculus]	11	1.082	0.413226	0.849	0.964486	1.062	0.889902
O55125	Protein NipSnap homolog 1 [OS=Mus musculus]	7	1.017	0.690462	0.735	0.199981	1.053	0.658474
O55126	Protein NipSnap homolog 2 [OS=Mus musculus]	6	1.031	0.678033	0.851	0.874157	0.879	0.650296
O55131	Septin-7 [OS=Mus musculus]	28	1.006	0.774721	0.838	0.736168	0.961	0.98092
O55135	eukaryotic translation initiation factor 6 [OS=Mus musculus]	3	0.967	0.658286	1.102	0.92274	0.947	0.969262
O55137	acyl-coenzyme A thioesterase 1 [OS=Mus musculus]	3	0.426	8.39346e-11	0.1	4.17322e-12	0.368	2.10747e-11
O55142	60S ribosomal protein L35a [OS=Mus musculus]	2	0.981	0.708845	1.35	0.602626	0.995	0.99676
O55143-1	Sarcoplasmic/endoplasmic reticulum calcium ATPase 2 [OS=Mus musculus]	42	0.965	0.879949	0.854	0.79704	0.965	0.987265
O55229	Choline/ethanolamine kinase [OS=Mus musculus]	2	0.977	0.641352	1.132	0.875326	1.003	0.99676
O55234	proteasome subunit beta type-5 [OS=Mus musculus]	8	0.926	0.53427	0.485	1.41596e-06	0.845	0.116357
O55240	11-cis retinol dehydrogenase [OS=Mus musculus]	2	0.711	0.0106423	0.866	0.992379	0.716	0.510258
O70133-2	Isoform 2 of ATP-dependent RNA helicase A [OS=Mus musculus]	20	1.045	0.567208	0.966	0.999991	0.892	0.771824
O70161	Phosphatidylinositol 4-phosphate 5-kinase type-1 gamma [OS=Mus musculus]	19	1.053	0.495612	0.593	0.0206118	0.983	0.987093
O70172	phosphatidylinositol 5-phosphate 4-kinase type-2 alpha [OS=Mus musculus]	7	1.157	0.13792	1.22	0.592568	1.093	0.713849
O70194	Eukaryotic translation initiation factor 3 subunit D [OS=Mus musculus]	8	1.058	0.546501	0.899	0.976951	0.955	0.984308
O70228	Probable phospholipid-transporting ATPase IIA [OS=Mus musculus]	5	1.002	0.805074	0.954	0.998496	1.068	0.924584
O70251	Elongation factor 1-beta [OS=Mus musculus]	4	1.311	0.00485904	0.791	0.832349	1.211	0.104863
O70252	Heme oxygenase 2 [OS=Mus musculus]	7	1.033	0.758838	1.168	0.768786	1.038	0.946467
O70274	Protein tyrosine phosphatase type IVA 2 [OS=Mus musculus]	3	0.984	0.701491	0.992	0.976951	0.969	0.984681
O70305-1	Ataxin-2 [OS=Mus musculus]	3	1.038	0.930141	1.521	0.565411	1.193	0.889902
O70310	glycylpeptide N-tetradecanoyltransferase 1 [OS=Mus musculus]	8	0.991	0.916848	0.438	0.00300092	0.912	0.91616
O70311	Glycylpeptide N-tetradecanoyltransferase 2 [OS=Mus musculus]	4	1.354	0.0331503	0.643	0.687177	0.459	0.00312664
O70318	band 4.1-like protein 2 [OS=Mus musculus]	28	1.143	0.099941	0.988	0.990767	1.024	0.872214
O70325-1	Phospholipid hydroperoxide glutathione peroxidase mitochondrial [OS=Mus musculus]	9	1.029	0.694313	1.092	0.869984	0.979	0.995593
O70370	cathepsin S [OS=Mus musculus]	2	1.061	0.73835	1.222	0.832781	0.847	0.876927
O70378	ER membrane protein complex subunit 8 [OS=Mus musculus]	3	1.037	0.905878	0.653	0.64768	0.926	0.954154
O70400	PDZ and LIM domain protein 1 [OS=Mus musculus]	2	0.916	0.482959	1.034	0.972917	0.809	0.800562
O70433	Four and a half LIM domains protein 2 [OS=Mus musculus]	4	1.118	0.378787	0.687	0.640264	0.898	0.83011
O70435	Proteasome subunit alpha type-3 [OS=Mus musculus]	8	0.909	0.334801	1.051	0.920109	0.89	0.800866
O70439	Syntaxin-7 [OS=Mus musculus]	7	1.147	0.115655	1.067	0.91221	0.926	0.925056
O70443	guanine nucleotide-binding protein G(z) subunit alpha [OS=Mus musculus]	15	0.955	0.793427	0.369	4.21478e-13	1.034	0.810413
O70456	14-3-3 protein sigma [OS=Mus musculus]	7	1.297	0.0665227	0.973	0.994683	100	7.88406e-16
O70481	E3 ubiquitin-protein ligase UBR1 [OS=Mus musculus]	3	0.905	0.360282	0.549	0.446262	0.777	0.570145
O70492	sorting nexin-3 [OS=Mus musculus]	7	0.944	0.642239	1.035	0.932262	0.937	0.946467
O70493	Sorting nexin-12 [OS=Mus musculus]	6	0.91	0.358266	1.138	0.749077	0.947	0.98092
O70503-1	Very-long-chain 3-oxoacyl-CoA reductase [OS=Mus musculus]	11	1.036	0.637106	0.807	0.743293	0.978	0.996143
O70589-1	peripheral plasma membrane protein CASK [OS=Mus musculus]	12	1.268	0.199602	0.611	0.64768	1.07	0.974809
O70589-3	Isoform 3 of Peripheral plasma membrane protein CASK [OS=Mus musculus]	12	1.043	0.677936	0.685	0.430619	1.022	0.925056
O70591	Prefoldin subunit 2 [OS=Mus musculus]	2	1.04	0.8476	1.092	0.932262	1.385	0.0737163
O88196-1	E3 ubiquitin-protein ligase TTC3 [OS=Mus musculus]	2
O88271	Craniofacial development protein 1 [OS=Mus musculus]	2	1.176	0.234325	0.889	0.990767	0.876	0.83784
O88291-1	DBIRD complex subunit ZNF326 [OS=Mus musculus]	2	1.168	0.443024	0.878	0.993701	0.725	0.583889
O88307	Sortilin-related receptor [OS=Mus musculus]	4	0.914	0.554031	0.658	0.895235	0.851	0.897792
O88322	Nidogen-2 [OS=Mus musculus]	9	1.003	0.944731	0.656	0.451054	0.61	6.86336e-05
O88342	WD repeat-containing protein 1 [OS=Mus musculus]	29	0.889	0.304148	0.981	0.993701	0.985	0.984681
O88343	Electrogenic sodium bicarbonate cotransporter 1 [OS=Mus musculus]	11	0.807	0.033166	0.806	0.733651	1.023	0.923075
O88384	vesicle transport through interaction with t-SNAREs homolog 1B [OS=Mus musculus]	4	1.076	0.542881	0.889	0.976951	1.051	0.924584
O88428	bifunctional 3'-phosphoadenosine 5'-phosphosulfate synthase 2 [OS=Mus musculus]	2
O88441	Metaxin-2 [OS=Mus musculus]	7	0.965	0.717187	0.78	0.734966	0.96	0.996143
O88444	Adenylate cyclase type 1 [OS=Mus musculus]	3	1.27	0.260838	0.946	0.992379	0.948	0.98092
O88447	Kinesin light chain 1 [OS=Mus musculus]	9	1.077	0.461738	0.821	0.866278	0.916	0.925056
O88448	Kinesin light chain 2 [OS=Mus musculus]	8	0.973	0.792697	0.97	0.990767	0.972	0.996932
O88456	Calpain small subunit 1 [OS=Mus musculus]	7	1.081	0.422586	1.189	0.677837	1.112	0.466683
O88485	cytoplasmic dynein 1 intermediate chain 1 [OS=Mus musculus]	14	1.082	0.388433	0.835	0.890599	0.97	0.99676
O88487	cytoplasmic dynein 1 intermediate chain 2 [OS=Mus musculus]	9	1.261	0.0154838	0.908	0.993701	1.057	0.855549
O88492-1	Perilipin-4 [OS=Mus musculus]	3	1.054	0.446326	1.004	0.972917	0.927	0.924584
O88520	Leucine-rich repeat protein SHOC-2 [OS=Mus musculus]	5	1.005	0.879377	0.893	0.993701	0.936	0.974809
O88531	Palmitoyl-protein thioesterase 1 [OS=Mus musculus]	6	0.911	0.369334	0.633	0.217682	1.058	0.799913
O88532	Zinc finger RNA-binding protein [OS=Mus musculus]	9	1.043	0.500806	1.01	0.973738	0.99	0.977363
O88533	aromatic-L-amino-acid decarboxylase [OS=Mus musculus]	4	1.105	0.414498	1.277	0.656131	0.936	0.943545
O88543	COP9 signalosome complex subunit 3 [OS=Mus musculus]	11	1.022	0.77617	0.951	0.998616	0.885	0.800866
O88544	COP9 signalosome complex subunit 4 [OS=Mus musculus]	13	1.077	0.41012	0.979	0.976951	1.04	0.855549
O88545	COP9 signalosome complex subunit 6 [OS=Mus musculus]	8	1.001	0.978505	0.838	0.881895	1.02	0.924584
O88569	heterogeneous nuclear ribonucleoproteins A2/B1 [OS=Mus musculus]	17	0.88	0.255291	0.803	0.561525	0.896	0.615051
O88587-1	Catechol O-methyltransferase [OS=Mus musculus]	6	1.035	0.829947	1.411	0.355668	1.034	0.963344
O88597	Beclin-1 [OS=Mus musculus]	4	1.118	0.482126	0.933	0.995505	1.4	0.279889
O88643	Serine/threonine-protein kinase PAK 1 [OS=Mus musculus]	19	0.994	0.868794	0.918	0.972917	0.993	0.974809
O88685	26S proteasome regulatory subunit 6A [OS=Mus musculus]	13	1.107	0.328515	0.856	0.930354	0.96	0.996623
O88696	ATP-dependent Clp protease proteolytic subunit mitochondrial [OS=Mus musculus]	4	0.952	0.577788	1.028	0.943651	1.025	0.946673
O88703	Potassium/sodium hyperpolarization-activated cyclic nucleotide-gated channel 2 [OS=Mus musculus]	4	0.98	0.709241	0.332	0.00324343	1.128	0.887088
O88704	Potassium/sodium hyperpolarization-activated cyclic nucleotide-gated channel 1 [OS=Mus musculus]	5	1.035	0.881289	0.992	0.985832	1.105	0.810413
O88712-1	C-terminal-binding protein 1 [OS=Mus musculus]	12	0.926	0.554014	1.029	0.945067	0.925	0.858362
O88735	Ensconsin [OS=Mus musculus]	2	1.092	0.534059	0.949	0.993701	0.931	0.966033
O88737	Protein bassoon [OS=Mus musculus]	86	1.031	0.584109	0.797	0.527297	0.919	0.810714
O88738	Baculoviral IAP repeat-containing protein 6 [OS=Mus musculus]	7	1.135	0.373526	0.755	0.899239	0.826	0.766861
O88741-1	ganglioside-induced differentiation-associated protein 1 [OS=Mus musculus]	9	0.89	0.269608	0.794	0.695556	0.938	0.960377
O88746	Target of Myb protein 1 [OS=Mus musculus]	8	1.268	0.062921	1.065	0.964486	1.201	0.381313
O88844	Isocitrate dehydrogenase [NADP] cytoplasmic [OS=Mus musculus]	26	1.03	0.593479	1.028	0.954605	0.937	0.924584
O88845-1	A-kinase anchor protein 10 mitochondrial [OS=Mus musculus]	2	1.057	0.886006	0.876	0.99566	0.92	0.969495
O88848	ADP-ribosylation factor-like protein 6 [OS=Mus musculus]	3	0.821	0.0409571	0.884	0.981701	0.932	0.946467
O88851	Putative hydrolase RBBP9 [OS=Mus musculus]	3	0.901	0.377412	0.825	0.674658	0.998	0.969262
O88910	MAGUK p55 subfamily member 3 [OS=Mus musculus]	7	1.256	0.0336005	0.369	9.16278e-05	1.214	0.329879
O88935	Synapsin-1 [OS=Mus musculus]	36	0.994	0.872001	0.87	0.860408	0.906	0.70889
O88951	protein lin-7 homolog B [OS=Mus musculus]	3	1.107	0.515256	1.068	0.95699	1.018	0.990322
O88952	Protein lin-7 homolog C [OS=Mus musculus]	7	1.048	0.586483	0.939	0.99566	1.029	0.905271
O88958	glucosamine-6-phosphate isomerase 1 [OS=Mus musculus]	7	1.033	0.834213	1.2	0.755036	0.621	0.00112578
O88967	ATP-dependent zinc metalloprotease YME1L1 [OS=Mus musculus]	3	0.925	0.552621	0.01	5.72421e-16	0.996	0.99676
O88983	Syntaxin-8 [OS=Mus musculus]	2	1.015	0.953782	0.835	0.976951	1.168	0.877512
O88986	2-amino-3-ketobutyrate coenzyme A ligase mitochondrial [OS=Mus musculus]	4	0.894	0.334777	1.013	0.973738	1.491	0.0524637
O88998-1	Noelin [OS=Mus musculus]	5	0.975	0.798896	0.698	0.47395	0.844	0.478193
O89001	Carboxypeptidase D [OS=Mus musculus]	2	1.599	0.00858097	2.216	0.0333725	0.979	0.993231
O89017	Legumain [OS=Mus musculus]	2			100	5.72421e-16
O89023	Tripeptidyl-peptidase 1 [OS=Mus musculus]	4	0.883	0.22576	0.863	0.932262	0.875	0.745907
O89026	Roundabout homolog 1 [OS=Mus musculus]	3	0.981	0.661779	0.743	0.774648	1.126	0.794548
O89051	Integral membrane protein 2B [OS=Mus musculus]	4	1.13	0.265518	1.045	0.942931	0.998	0.987093
O89053	Coronin-1A [OS=Mus musculus]	18	0.954	0.780405	0.917	0.968199	0.951	0.966033
O89084-1	cAMP-specific 3' 5'-cyclic phosphodiesterase 4A [OS=Mus musculus]	3	1.085	0.740842	0.503	0.504222	1.061	0.982584
O89086	RNA-binding protein 3 [OS=Mus musculus]	4	0.661	3.77308e-05	0.68	0.543104	0.683	0.00702807
O89112	LanC-like protein 1 [OS=Mus musculus]	12	0.893	0.295221	0.937	0.992379	0.951	0.974809
O89114	dnaJ homolog subfamily B member 5 [OS=Mus musculus]	2	0.942	0.565266	0.459	0.244093	0.917	0.963344
O89116	Vesicle transport through interaction with t-SNAREs homolog 1A [OS=Mus musculus]	2	0.807	0.142798	0.881	0.99566	1.021	0.996143
P00405	Cytochrome c oxidase subunit 2 [OS=Mus musculus]	7	0.933	0.607782	0.96	0.996813	0.974	0.998067
P00493	Hypoxanthine-guanine phosphoribosyltransferase [OS=Mus musculus]	10	0.811	0.0405596	1.096	0.77652	0.921	0.85171
P00920	Carbonic anhydrase 2 [OS=Mus musculus]	15	0.961	0.845255	1.263	0.217682	1.243	0.000470892
P01027-1	Complement C3 [OS=Mus musculus]	18	1.052	0.601467	0.562	0.0999513	0.339	7.88406e-16
P01029	Complement C4-B [OS=Mus musculus]	2	1.114	0.629585	1.246	0.827247	0.152	2.68427e-13
P01786	Ig heavy chain V region MOPC 47A [OS=Mus musculus]	2	1.447	0.0990323	0.01	5.72421e-16	100	7.88406e-16
P01831	Thy-1 membrane glycoprotein [OS=Mus musculus]	6	1.017	0.690442	0.94	0.976951	0.966	0.990418
P01837	Ig kappa chain C region [OS=Mus musculus]	3	0.672	0.00011449	0.804	0.91221	0.74	0.0653259
P01864-1	Ig gamma-2A chain C region secreted form [OS=Mus musculus]	3	1.325	0.019026	0.41	0.00641415	0.937	0.940926
P01865-1	Ig gamma-2A chain C region membrane-bound form [OS=Mus musculus]	3	0.01	1e-17			1.062	0.940926
P01867-1	Ig gamma-2b chain C region [OS=Mus musculus]	4	0.753	0.00924648	0.484	0.0526412	0.826	0.596035
P01872-1	Ig mu chain C region [OS=Mus musculus]	8	1.008	0.934511	0.754	0.76983	1.446	0.00027405
P01942	Hemoglobin subunit alpha [OS=Mus musculus]	6	0.885	0.285557	0.887	0.91221	1.187	0.00894563
P02088	Hemoglobin subunit beta-1 [OS=Mus musculus]	16	0.519	1.59368e-11	1.063	0.898114	1.311	7.99087e-06
P02089	Hemoglobin subunit beta-2 [OS=Mus musculus]	14	0.064	1e-17	0.118	5.72421e-16	1.269	0.000107829
P02463	Collagen alpha-1(IV) chain [OS=Mus musculus]	3	1.013	0.889595	0.717	0.753917	0.808	0.583889
P02468	Laminin subunit gamma-1 [OS=Mus musculus]	13	1.18	0.0701232	1.006	0.972917	1.005	0.982237
P02535-1	Keratin type I cytoskeletal 10 [OS=Mus musculus]	6	0.616	6.05801e-07	3.141	3.79493e-13	0.796	0.0340787
P02798	metallothionein-2 [OS=Mus musculus]	5	0.786	0.0110523	1.627	0.0634564	0.893	0.879085
P02802	Metallothionein-1 [OS=Mus musculus]	6	0.774	0.012576	1.422	0.117481	0.8	0.154598
P03888	NADH-ubiquinone oxidoreductase chain 1 [OS=Mus musculus]	2	1.025	0.871026	0.978	0.990767	1.034	0.959892
P03911	NADH-ubiquinone oxidoreductase chain 4 [OS=Mus musculus]	2	0.629	9.51577e-06	0.442	0.0337669	0.78	0.153027
P03921	NADH-ubiquinone oxidoreductase chain 5 [OS=Mus musculus]	5	0.949	0.608	0.775	0.685507	0.976	0.995593
P03930	ATP synthase protein 8 [OS=Mus musculus]	2	0.974	0.828852	0.683	0.185975	0.912	0.868374
P03987	Ig gamma-3 chain C region [OS=Mus musculus]	6	0.73	0.00209797	0.858	0.976951	0.303	7.88406e-16
P03995	Glial fibrillary acidic protein [OS=Mus musculus]	45	1.139	0.10822	1.338	0.0922731	1.106	0.20603
P04104	Keratin type II cytoskeletal 1 [OS=Mus musculus]	4	0.433	1e-17	3.057	1.06347e-12	1.157	0.0337308
P04370-4	Isoform 4 of Myelin basic protein [OS=Mus musculus]	15	1.216	0.0213125	1.205	0.390982	1.292	2.65714e-05
P04370-9	Isoform 9 of Myelin basic protein [OS=Mus musculus]	15	0.957	0.56401	0.01	5.72421e-16	1.087	0.892598
P04627	serine/threonine-protein kinase A-Raf [OS=Mus musculus]	3	1.011	0.943542	1.049	0.972917	0.957	0.977363
P04919	Band 3 anion transport protein [OS=Mus musculus]	6	0.825	0.0767915	0.933	0.995505	1.354	0.0329337
P04925	Major prion protein [OS=Mus musculus]	6	0.904	0.322767	1.132	0.732905	1.077	0.650296
P05063	Fructose-bisphosphate aldolase C [OS=Mus musculus]	35	0.911	0.444638	1.029	0.953152	0.984	0.987474
P05064	fructose-bisphosphate aldolase A [OS=Mus musculus]	41	0.933	0.607541	0.964	0.998496	0.972	0.996623
P05132-1	cAMP-dependent protein kinase catalytic subunit alpha [OS=Mus musculus]	11	1.044	0.497807	0.903	0.936255	0.936	0.924584
P05201	Aspartate aminotransferase cytoplasmic [OS=Mus musculus]	32	0.906	0.413554	1.122	0.715903	0.951	0.969262
P05202	Aspartate aminotransferase mitochondrial [OS=Mus musculus]	26	0.933	0.608036	0.96	0.996813	0.924	0.840634
P05480	Neuronal proto-oncogene tyrosine-protein kinase Src [OS=Mus musculus]	12	0.925	0.444089	0.963	0.993701	1	0.974809
P05532-1	Mast/stem cell growth factor receptor Kit [OS=Mus musculus]	8	0.736	0.00689568	0.525	0.135499	0.887	0.862221
P05784	Keratin type I cytoskeletal 18 [OS=Mus musculus]	15	0.576	1.81409e-08	2.847	5.72421e-16	0.835	0.0726509
P06151	L-lactate dehydrogenase A chain [OS=Mus musculus]	25	0.996	0.853063	1.028	0.954605	0.972	0.99676
P06330	Ig heavy chain V region AC38 205.12 [OS=Mus musculus]	2	0.754	0.00652537	0.559	0.322814	0.443	2.27758e-06
P06537-1	Glucocorticoid receptor [OS=Mus musculus]	2
P06745	glucose-6-phosphate isomerase [OS=Mus musculus]	35	1.055	0.426373	0.983	0.993701	0.994	0.977363
P06797	Cathepsin L1 [OS=Mus musculus]	2	0.868	0.261394	0.578	0.564557	0.985	0.996143
P06801	NADP-dependent malic enzyme [OS=Mus musculus]	17	0.853	0.0956046	1.229	0.515984	0.756	0.0082816
P06837	Neuromodulin [OS=Mus musculus]	9	0.854	0.0974889	1.355	0.128653	0.987	0.984681
P06909	complement factor H [OS=Mus musculus]	3	0.706	0.00614149	0.204	0.00324343	0.606	0.0100781
P07309	Transthyretin [OS=Mus musculus]	5	0.745	0.00316519	0.923	0.992379	0.42	7.88406e-16
P07356	Annexin A2 [OS=Mus musculus]	14	1.015	0.865461	0.94	0.998435	1.155	0.22908
P07724	Serum albumin [OS=Mus musculus]	46	0.701	0.000396673	1.001	0.976951	1.225	0.00129408
P07758	Alpha-1-antitrypsin 1-1 [OS=Mus musculus]	10	0.65	7.66737e-05	0.576	0.353012	1.056	0.963344
P07759	Serine protease inhibitor A3K [OS=Mus musculus]	7	0.936	0.500491	0.73	0.760168	0.657	0.00733585
P07901	Heat shock protein HSP 90-alpha [OS=Mus musculus]	46	1.012	0.727457	0.884	0.91221	0.971	0.996623
P08003	Protein disulfide-isomerase A4 [OS=Mus musculus]	13	1.01	0.914471	0.96	0.99474	0.865	0.67066
P08030	Adenine phosphoribosyltransferase [OS=Mus musculus]	7	1	0.988447	1.396	0.304907	1.036	0.95862
P08113	Endoplasmin [OS=Mus musculus]	32	0.993	0.879302	1.023	0.966708	0.815	0.0237698
P08226	Apolipoprotein E [OS=Mus musculus]	14	1.392	0.000186864	1.06	0.905671	0.933	0.904686
P08228	Superoxide dismutase [Cu-Zn] [OS=Mus musculus]	11	0.716	0.000890357	1.226	0.320337	0.957	0.977363
P08249	Malate dehydrogenase mitochondrial [OS=Mus musculus]	31	0.955	0.793144	1.053	0.91221	0.988	0.98092
P08414	calcium/calmodulin-dependent protein kinase type IV [OS=Mus musculus]	4	1.045	0.735262	0.78	0.854832	0.889	0.874581
P08551	Neurofilament light polypeptide [OS=Mus musculus]	42	1.241	0.0118197	1.129	0.691616	1.357	3.04347e-07
P08553	Neurofilament medium polypeptide [OS=Mus musculus]	44	1.28	0.00440112	1.054	0.91221	1.287	3.41589e-05
P08556	GTPase NRas [OS=Mus musculus]	11	0.971	0.766674	1.08	0.903097	0.984	0.996149
P08752	guanine nucleotide-binding protein G(i) subunit alpha-2 [OS=Mus musculus]	22	0.955	0.795596	0.992	0.979063	0.963	0.984681
P09055	Integrin beta-1 [OS=Mus musculus]	7	0.982	0.794944	0.926	0.995505	0.887	0.863953
P09103	Protein disulfide-isomerase [OS=Mus musculus]	19	0.957	0.757084	1.103	0.762439	0.987	0.982584
P09242	Alkaline phosphatase tissue-nonspecific isozyme [OS=Mus musculus]	2	0.834	0.0873458	0.751	0.920109	0.417	5.5944e-06
P09405	Nucleolin [OS=Mus musculus]	18	1.027	0.614287	0.964	0.999991	0.942	0.960377
P09411	phosphoglycerate kinase 1 [OS=Mus musculus]	35	0.931	0.596168	1.002	0.976951	0.965	0.987503
P09470	Angiotensin-converting enzyme [OS=Mus musculus]	9	1.067	0.674361	1.599	0.214963	0.614	9.82539e-05
P09528	Ferritin heavy chain [OS=Mus musculus]	4	1.078	0.441928	1.097	0.863594	1.137	0.419026
P09671	Superoxide dismutase [Mn] mitochondrial [OS=Mus musculus]	10	0.999	0.831664	0.992	0.980622	0.945	0.946467
P0C027	Diphosphoinositol polyphosphate phosphohydrolase 3-alpha [OS=Mus musculus]	3	1.007	0.925616	1.028	0.974623	1.023	0.977363
P0C0A3	charged multivesicular body protein 6 [OS=Mus musculus]	2	1.033	0.89868	1.41	0.49762	1.149	0.74556
P0C192	Leucine-rich repeat-containing protein 4B [OS=Mus musculus]	4	1.073	0.710968	0.749	0.864481	1.09	0.923075
P0C7L0	WAS/WASL-interacting protein family member 3 [OS=Mus musculus]	8	0.996	0.965473	0.955	0.998496	0.993	0.977363
P10107	annexin A1 [OS=Mus musculus]	2	1.041	0.907472	1.929	0.188969	1.556	0.269123
P10126	Elongation factor 1-alpha 1 [OS=Mus musculus]	20	0.893	0.329072	1.082	0.839693	0.935	0.919986
P10493	Nidogen-1 [OS=Mus musculus]	6	1.116	0.413968	0.928	0.995505	0.731	0.0789023
P10518	Delta-aminolevulinic acid dehydratase [OS=Mus musculus]	11	0.818	0.0418324	1.235	0.504222	0.902	0.880271
P10605	Cathepsin B [OS=Mus musculus]	9	0.964	0.731677	1.036	0.932262	1.059	0.789132
P10630-1	eukaryotic initiation factor 4A-II [OS=Mus musculus]	16	0.901	0.342347	0.715	0.242472	0.948	0.974809
P10637-1	Microtubule-associated protein tau [OS=Mus musculus]	26	1.959	1.84297e-13	0.962	0.998435	0.969	0.995593
P10637-2	Isoform Tau-A of Microtubule-associated protein tau [OS=Mus musculus]	26	1.078	0.672829	0.366	0.00186619	0.833	0.506589
P10637-5	Isoform Tau-D of Microtubule-associated protein tau [OS=Mus musculus]	23	1.288	0.0457072	0.816	0.92274	0.956	0.974809
P10639	thioredoxin [OS=Mus musculus]	9	0.889	0.307816	1.146	0.62624	1.005	0.943036
P10649	Glutathione S-transferase Mu 1 [OS=Mus musculus]	19	0.901	0.377354	1.15	0.612598	1.035	0.803046
P10711	Transcription elongation factor A protein 1 [OS=Mus musculus]	6	1.023	0.887358	1.159	0.809294	0.995	0.988753
P10852	4F2 cell-surface antigen heavy chain [OS=Mus musculus]	21	1.038	0.535834	0.985	0.992379	0.924	0.837969
P10852-2	Isoform 2 of 4F2 cell-surface antigen heavy chain [OS=Mus musculus]	20	1.685	0.000139455	0.761	0.931689	1.102	0.960377
P10922	Histone H1.0 [OS=Mus musculus]	5	0.938	0.65163	1.054	0.91221	0.848	0.132859
P11031	Activated RNA polymerase II transcriptional coactivator p15 [OS=Mus musculus]	3	0.934	0.489692	0.843	0.952948	0.97	0.996143
P11276	fibronectin [OS=Mus musculus]	2	1.383	0.119225	0.01	5.72421e-16	0.673	0.471939
P11352	Glutathione peroxidase 1 [OS=Mus musculus]	5	1.077	0.454207	0.974	0.978349	0.948	0.977363
P11404	Fatty acid-binding protein heart [OS=Mus musculus]	6	0.793	0.0249824	1.073	0.866278	1.024	0.863953
P11438	Lysosome-associated membrane glycoprotein 1 [OS=Mus musculus]	3	1.062	0.531799	1.24	0.602626	1.016	0.963344
P11499	Heat shock protein HSP 90-beta [OS=Mus musculus]	50	1.05	0.457066	0.943	0.980622	0.96	0.977363
P11531	Dystrophin [OS=Mus musculus]	5	1.048	0.798621	1.845	0.0911813	1.103	0.925056
P11627	Neural cell adhesion molecule L1 [OS=Mus musculus]	10	1.209	0.0458597	0.878	0.957316	1.033	0.889902
P11679	Keratin type II cytoskeletal 8 [OS=Mus musculus]	21	0.598	2.98077e-08	2.478	7.04019e-09	0.852	0.361501
P11798-1	Calcium/calmodulin-dependent protein kinase type II subunit alpha [OS=Mus musculus]	23	0.798	0.0304614	0.94	0.976951	0.932	0.89051
P11798-2	Isoform Alpha KAP of Calcium/calmodulin-dependent protein kinase type II subunit alpha [OS=Mus musculus]	7	0.842	0.248766	0.01	5.72421e-16	0.797	0.803046
P11859	Angiotensinogen [OS=Mus musculus]	2	1.037	0.915547	0.01	5.72421e-16	0.358	5.87189e-05
P11881-3	Isoform 3 of Inositol 1 4 5-trisphosphate receptor type 1 [OS=Mus musculus]	23	0.99	0.918962	0.777	0.754238	0.887	0.810413
P11983	T-complex protein 1 subunit alpha [OS=Mus musculus]	27	0.979	0.996594	0.917	0.968199	0.963	0.984681
P12023	Amyloid-beta A4 protein [OS=Mus musculus]	13	2.999	1e-17	1.076	0.851948	1.089	0.618079
P12367	cAMP-dependent protein kinase type II-alpha regulatory subunit [OS=Mus musculus]	16	1.028	0.606447	0.955	0.998509	0.923	0.867413
P12382	ATP-dependent 6-phosphofructokinase liver type [OS=Mus musculus]	25	1.069	0.353163	0.83	0.702761	0.991	0.977363
P12657	Muscarinic acetylcholine receptor M1 [OS=Mus musculus]	3	0.959	0.538448	0.924	0.998496	0.894	0.889902
P12658	Calbindin [OS=Mus musculus]	8	0.994	0.888054	0.541	0.140187	0.741	0.1274
P12787	Cytochrome c oxidase subunit 5A mitochondrial [OS=Mus musculus]	5	1.202	0.0401394	0.808	0.759628	1.189	0.0851665
P12815	programmed cell death protein 6 [OS=Mus musculus]	6	1.043	0.680295	0.485	0.00324343	1	0.963344
P12849	cAMP-dependent protein kinase type I-beta regulatory subunit [OS=Mus musculus]	4	1.114	0.450007	0.462	0.0587109	0.93	0.946467
P12960	Contactin-1 [OS=Mus musculus]	47	1.015	0.701979	0.904	0.936268	0.99	0.977363
P12970	60S ribosomal protein L7a [OS=Mus musculus]	10	0.946	0.668035	1.033	0.932262	0.885	0.664995
P13020-1	Gelsolin [OS=Mus musculus]	17	1.019	0.781329	1.003	0.976951	0.899	0.806549
P13595	Neural cell adhesion molecule 1 [OS=Mus musculus]	41	1.115	0.166311	0.784	0.436032	1.032	0.823749
P13595-2	Isoform 2 of Neural cell adhesion molecule 1 [OS=Mus musculus]	31	2.151	1.67462e-11	0.081	5.72421e-16	2.262	1.53051e-08
P13634	carbonic anhydrase 1 [OS=Mus musculus]	7	0.78	0.00854169	0.626	0.245885	1.182	0.151637
P13707	Glycerol-3-phosphate dehydrogenase [NAD(+)] cytoplasmic [OS=Mus musculus]	21	1.129	0.130771	1.013	0.972917	0.955	0.974809
P13808-1	Anion exchange protein 2 [OS=Mus musculus]	2
P14069	protein S100-A6 [OS=Mus musculus]	2	0.696	6.76514e-05	1.614	0.0798623	0.651	0.000144494
P14094	Sodium/potassium-transporting ATPase subunit beta-1 [OS=Mus musculus]	15	0.956	0.804313	1.004	0.975765	0.981	0.995593
P14106	Complement C1q subcomponent subunit B [OS=Mus musculus]	4	1.271	0.0183304	0.947	0.998496	0.862	0.650296
P14115	60S ribosomal protein L27a [OS=Mus musculus]	4	0.999	0.993922	1.054	0.91221	0.981	0.984681
P14131	40S ribosomal protein S16 [OS=Mus musculus]	8	0.938	0.652633	1.096	0.793304	0.968	0.995593
P14148	60S ribosomal protein L7 [OS=Mus musculus]	9	1.017	0.734605	0.757	0.504567	0.729	0.00191283
P14152	Malate dehydrogenase cytoplasmic [OS=Mus musculus]	21	0.862	0.175424	1.062	0.900535	1.007	0.939066
P14206	40S ribosomal protein SA [OS=Mus musculus]	11	1.037	0.540873	0.933	0.976951	0.898	0.706598
P14211	Calreticulin [OS=Mus musculus]	16	0.861	0.173695	0.969	0.999658	0.893	0.562291
P14231	sodium/potassium-transporting ATPase subunit beta-2 [OS=Mus musculus]	11	1.065	0.369887	0.876	0.882912	0.978	0.996143
P14576-1	signal recognition particle 54 kDa protein [OS=Mus musculus]	4	0.969	0.685552	0.269	0.000836726	1.048	0.977363
P14602	Heat shock protein beta-1 [OS=Mus musculus]	4	1.055	0.689695	0.563	0.202745	0.982	0.99676
P14685	26S proteasome non-ATPase regulatory subunit 3 [OS=Mus musculus]	12	0.998	0.97546	0.808	0.797021	0.964	0.99676
P14733	Lamin-B1 [OS=Mus musculus]	21	1.006	0.93316	0.787	0.741073	0.715	0.00429759
P14824	annexin A6 [OS=Mus musculus]	33	1.032	0.575973	1.055	0.91221	0.981	0.993842
P14869	60S acidic ribosomal protein P0 [OS=Mus musculus]	12	0.975	0.961505	1.103	0.76931	0.912	0.77752
P14873	microtubule-associated protein 1B [OS=Mus musculus]	91	1.184	0.0432805	0.846	0.768786	1.049	0.702009
P15105	Glutamine synthetase [OS=Mus musculus]	26	0.958	0.816022	0.986	0.992379	1.003	0.952591
P15116	Cadherin-2 [OS=Mus musculus]	11	1.132	0.202457	1.152	0.703734	1.435	2.23176e-05
P15209	BDNF/NT-3 growth factors receptor [OS=Mus musculus]	8	1.067	0.485483	0.766	0.77652	1.061	0.858362
P15327	Bisphosphoglycerate mutase [OS=Mus musculus]	3	0.905	0.319487	0.718	0.737014	1.106	0.800866
P15331-1	Peripherin [OS=Mus musculus]	4	1.873	0.00114907	1.151	0.91221	0.895	0.961005
P15508	Spectrin beta chain erythrocytic [OS=Mus musculus]	33	1.08	0.355462	0.681	0.192138	0.96	0.995593
P15532	Nucleoside diphosphate kinase A [OS=Mus musculus]	13	0.859	0.166268	1.04	0.932262	0.949	0.961775
P15626	Glutathione S-transferase Mu 2 [OS=Mus musculus]	5	5.5	1e-17	0.105	2.46424e-14	10.726	7.88406e-16
P15864	Histone H1.2 [OS=Mus musculus]	13	0.895	0.341364	0.979	0.995505	0.869	0.293325
P16045	Galectin-1 [OS=Mus musculus]	5	0.889	0.236468	0.981	0.990767	1.013	0.939066
P16054	Protein kinase C epsilon type [OS=Mus musculus]	24	0.961	0.810146	0.814	0.726517	0.912	0.839238
P16125	L-lactate dehydrogenase B chain [OS=Mus musculus]	23	0.913	0.459278	1.092	0.809294	0.986	0.984308
P16283-1	Anion exchange protein 3 [OS=Mus musculus]	3	1.183	0.304516	1.284	0.753917	1.082	0.974809
P16330	2' 3'-cyclic-nucleotide 3'-phosphodiesterase [OS=Mus musculus]	42	1.145	0.0964804	1.16	0.577069	1.257	0.000209669
P16332	Methylmalonyl-CoA mutase mitochondrial [OS=Mus musculus]	13	1.112	0.308176	0.828	0.857502	0.93	0.963344
P16388	Potassium voltage-gated channel subfamily A member 1 [OS=Mus musculus]	5	1.236	0.14474	0.788	0.968199	0.89	0.925794
P16460	Argininosuccinate synthase [OS=Mus musculus]	7	0.943	0.544224	0.414	0.000181703	0.984	0.983125
P16546	Spectrin alpha chain non-erythrocytic 1 [OS=Mus musculus]	201	1.068	0.354513	0.783	0.432996	1.042	0.766044
P16546-2	Isoform 2 of Spectrin alpha chain non-erythrocytic 1 [OS=Mus musculus]	199	1.212	0.128827	0.738	0.768786	1.154	0.650296
P16675	lysosomal protective protein [OS=Mus musculus]	2			2.833	0.00376406	1.289	0.65866
P16858	glyceraldehyde-3-phosphate dehydrogenase [OS=Mus musculus]	32	0.833	0.0865756	0.905	0.940144	0.94	0.925056
P17047	Lysosome-associated membrane glycoprotein 2 [OS=Mus musculus]	5	1.024	0.873393	1.034	0.964284	0.896	0.892598
P17156	Heat shock-related 70 kDa protein 2 [OS=Mus musculus]	30	1.142	0.10345	1.089	0.818093	0.984	0.988753
P17182	alpha-enolase [OS=Mus musculus]	41	0.895	0.339858	0.998	0.976951	0.975	0.996932
P17183	Gamma-enolase [OS=Mus musculus]	35	0.868	0.199988	0.972	0.998496	0.974	0.998927
P17225	Polypyrimidine tract-binding protein 1 [OS=Mus musculus]	10	0.816	0.0382219	1.201	0.711015	0.797	0.322941
P17426	AP-2 complex subunit alpha-1 [OS=Mus musculus]	59	0.952	0.769158	0.959	0.99566	0.933	0.90388
P17427	AP-2 complex subunit alpha-2 [OS=Mus musculus]	47	1.046	0.481977	0.86	0.818308	0.906	0.711731
P17563	Selenium-binding protein 1 [OS=Mus musculus]	12	0.939	0.548186	1.16	0.685469	1.098	0.54936
P17710-1	Hexokinase-1 [OS=Mus musculus]	50	1.019	0.668249	0.901	0.932262	0.927	0.863953
P17742	peptidyl-prolyl cis-trans isomerase A [OS=Mus musculus]	14	0.808	0.0414017	1.039	0.932262	0.982	0.993365
P17751	Triosephosphate isomerase [OS=Mus musculus]	23	0.859	0.164504	1.046	0.921228	0.991	0.977363
P17809	Solute carrier family 2 facilitated glucose transporter member 1 [OS=Mus musculus]	3	0.997	0.947196	1.051	0.919079	1.003	0.963344
P17879	Heat shock 70 kDa protein 1B [OS=Mus musculus]	22	1.391	0.0197059	0.764	0.91221	0.95	0.977363
P18052	Receptor-type tyrosine-protein phosphatase alpha [OS=Mus musculus]	11	0.901	0.28085	0.85	0.958296	0.948	0.977363
P18242	Cathepsin D [OS=Mus musculus]	11	0.977	0.979315	0.937	0.976951	0.872	0.340259
P18572-1	Basigin [OS=Mus musculus]	7	0.922	0.470598	1.083	0.829716	0.992	0.977363
P18653	Ribosomal protein S6 kinase alpha-1 [OS=Mus musculus]	2	0.791	0.13516	2.555	0.0350229	2.304	0.0035149
P18760	Cofilin-1 [OS=Mus musculus]	20	0.898	0.361625	1.051	0.913722	0.988	0.98092
P18872	Guanine nucleotide-binding protein G(O) subunit alpha [OS=Mus musculus]	23	0.753	0.00266258	0.942	0.993701	0.992	0.977363
P18872-2	Isoform Alpha-2 of Guanine nucleotide-binding protein G(o) subunit alpha [OS=Mus musculus]	24	0.978	0.991191	0.999	0.976951	0.974	0.999863
P19096	Fatty acid synthase [OS=Mus musculus]	75	1.16	0.0720487	0.777	0.396642	0.947	0.959542
P19137	Laminin subunit alpha-1 [OS=Mus musculus]	4	1.062	0.731358	0.433	0.132237	0.552	0.0235574
P19157	Glutathione S-transferase P 1 [OS=Mus musculus]	12	0.907	0.418061	1.019	0.969711	1.041	0.766044
P19246	Neurofilament heavy polypeptide [OS=Mus musculus]	31	1.23	0.0153507	1.038	0.932262	1.196	0.00601964
P19253	60S ribosomal protein L13a [OS=Mus musculus]	4	1.017	0.799507	0.966	0.994183	0.899	0.848023
P19324	Serpin H1 [OS=Mus musculus]	2	0.758	0.0977929	1.292	0.67763	3.547	7.58326e-10
P19536	Cytochrome c oxidase subunit 5B mitochondrial [OS=Mus musculus]	5	1.238	0.024569	0.775	0.60498	0.995	0.977363
P19783	Cytochrome c oxidase subunit 4 isoform 1 mitochondrial [OS=Mus musculus]	8	0.955	0.790139	0.931	0.975626	0.943	0.940926
P20029	78 kDa glucose-regulated protein [OS=Mus musculus]	35	0.98	0.98787	0.952	0.993701	0.866	0.267092
P20060	Beta-hexosaminidase subunit beta [OS=Mus musculus]	6	1.266	0.0137384	0.612	0.231455	1.032	0.96306
P20108	Thioredoxin-dependent peroxide reductase mitochondrial [OS=Mus musculus]	9	0.891	0.318007	1.013	0.972917	0.981	0.995593
P20152	Vimentin [OS=Mus musculus]	44	0.985	0.945538	1.109	0.755036	1.049	0.702009
P20352	tissue factor [OS=Mus musculus]	2	1.055	0.781163	1.397	0.519092	1.17	0.810413
P20357	microtubule-associated protein 2 [OS=Mus musculus]	101	1.014	0.707565	0.679	0.051426	0.908	0.737997
P20444	Protein kinase C alpha type [OS=Mus musculus]	19	0.877	0.198924	0.965	0.993077	1.051	0.823266
P20917	Myelin-associated glycoprotein [OS=Mus musculus]	13	1.233	0.0145289	1.294	0.158424	1.333	1.68066e-06
P20917-2	Isoform S-MAG of Myelin-associated glycoprotein [OS=Mus musculus]	12	1.292	0.00679858	1.107	0.848185	1.247	0.0685842
P21107	Tropomyosin alpha-3 chain [OS=Mus musculus]	14	1.257	0.0184642	3.211	2.13084e-13	1.453	0.00667431
P21107-2	Isoform 2 of Tropomyosin alpha-3 chain [OS=Mus musculus]	20	0.98	0.993128	2.536	4.28824e-13	0.864	0.448941
P21278	guanine nucleotide-binding protein subunit alpha-11 [OS=Mus musculus]	17	0.965	0.876726	0.967	0.999991	1.039	0.781936
P21279	Guanine nucleotide-binding protein G(Q) subunit alpha [OS=Mus musculus]	18	0.917	0.484718	1.072	0.869299	1.019	0.89051
P21300	Aldose reductase-related protein 1 [OS=Mus musculus]	2	1.224	0.122791	0.763	0.869699	1.048	0.974809
P21447	Multidrug resistance protein 1A [OS=Mus musculus]	7	1.028	0.867404	1.063	0.932262	1.233	0.245944
P21460	Cystatin-C [OS=Mus musculus]	5	1.095	0.372844	0.843	0.91221	0.99	0.977363
P21614	vitamin D-binding protein [OS=Mus musculus]	9	0.943	0.49955	1.461	0.396642	0.992	0.999863
P21619	Lamin-B2 [OS=Mus musculus]	22	1.085	0.329725	0.86	0.902731	0.978	0.996143
P21661	Neuroendocrine convertase 2 [OS=Mus musculus]	2	0.987	0.784434	0.863	0.993701	1.167	0.837472
P21981	Protein-glutamine gamma-glutamyltransferase 2 [OS=Mus musculus]	12	1.084	0.42324	1.076	0.91221	1.018	0.974809
P21995	Embigin [OS=Mus musculus]	2	0.994	0.831705	1.264	0.732905	1.015	0.984308
P22315	Ferrochelatase mitochondrial [OS=Mus musculus]	13	0.967	0.755262	0.802	0.78428	0.924	0.943036
P22599	Alpha-1-antitrypsin 1-2 [OS=Mus musculus]	10	0.792	0.0363692	1.293	0.684296	1.046	0.945562
P22723	Gamma-aminobutyric acid receptor subunit gamma-2 [OS=Mus musculus]	4	1.129	0.210622	0.889	0.976951	1.095	0.823749
P22892	AP-1 complex subunit gamma-1 [OS=Mus musculus]	13	0.992	0.952634	1.02	0.957684	0.946	0.981426
P23116	Eukaryotic translation initiation factor 3 subunit A [OS=Mus musculus]	14	1.017	0.871097	0.783	0.734673	0.925	0.950599
P23198	chromobox protein homolog 3 [OS=Mus musculus]	6	0.997	0.953364	0.814	0.894606	0.926	0.946467
P23242	Gap junction alpha-1 protein [OS=Mus musculus]	12	0.845	0.106889	0.786	0.559974	0.853	0.205087
P23492	purine nucleoside phosphorylase [OS=Mus musculus]	8	0.966	0.742962	0.972	0.980703	0.902	0.863953
P23506	protein-L-isoaspartate(D-aspartate) O-methyltransferase [OS=Mus musculus]	10	1.066	0.418654	0.751	0.41805	0.944	0.974809
P23591	GDP-L-fucose synthase [OS=Mus musculus]	3	1.019	0.993133	1.921	0.0395918	0.954	0.974809
P23780	Beta-galactosidase [OS=Mus musculus]	2	1.723	6.16042e-05	1.295	0.640516	1.042	0.984681
P23818	Glutamate receptor 1 [OS=Mus musculus]	30	0.92	0.507415	0.941	0.976951	0.964	0.986347
P23819-4	Isoform 4 of Glutamate receptor 2 [OS=Mus musculus]	34	0.886	0.289793	0.98	0.99474	0.964	0.984681
P23927	Alpha-crystallin B chain [OS=Mus musculus]	7	3.057	1e-17	1.153	0.624829	1.355	0.000909934
P23953	Carboxylesterase 1C [OS=Mus musculus]	5	0.986	0.866559	0.805	0.88617	0.894	0.887088
P24270	catalase [OS=Mus musculus]	11	1.013	0.897549	1.084	0.904847	1.015	0.977363
P24288	Branched-chain-amino-acid aminotransferase cytosolic [OS=Mus musculus]	10	1.02	0.841485	0.95	0.998435	0.992	0.977363
P24369	peptidyl-prolyl cis-trans isomerase B [OS=Mus musculus]	5	0.877	0.188751	1.092	0.827831	0.911	0.903549
P24452	Macrophage-capping protein [OS=Mus musculus]	3	0.97	0.711741	0.865	0.990767	0.678	0.367452
P24472	Glutathione S-transferase A4 [OS=Mus musculus]	4	0.661	7.42062e-06	1.025	0.96099	1.018	0.924444
P24527	leukotriene A-4 hydrolase [OS=Mus musculus]	16	0.863	0.121499	0.94	0.995505	0.979	0.995593
P24547	inosine-5'-monophosphate dehydrogenase 2 [OS=Mus musculus]	5	1.092	0.532125	1.133	0.91221	1.147	0.620428
P24549	Retinal dehydrogenase 1 [OS=Mus musculus]	6	0.958	0.618826	1.064	0.91221	0.96	0.984681
P24668	Cation-dependent mannose-6-phosphate receptor [OS=Mus musculus]	2	0.865	0.132987	0.779	0.725333	0.899	0.851288
P25444	40S ribosomal protein S2 [OS=Mus musculus]	12	0.954	0.7866	0.956	0.995505	0.912	0.766861
P26039	Talin-1 [OS=Mus musculus]	49	1.107	0.264283	0.826	0.851948	0.913	0.924584
P26040	Ezrin [OS=Mus musculus]	20	1.019	0.670948	1.115	0.738612	0.863	0.236238
P26041	Moesin [OS=Mus musculus]	20	1.021	0.839809	1.182	0.589294	0.735	0.0133786
P26043	radixin [OS=Mus musculus]	18	0.972	0.74592	0.935	0.998435	1.066	0.837472
P26048	Gamma-aminobutyric acid receptor subunit alpha-2 [OS=Mus musculus]	3	0.982	0.732934	1.073	0.94911	1.033	0.977363
P26049	Gamma-aminobutyric acid receptor subunit alpha-3 [OS=Mus musculus]	3	1.156	0.498501	0.805	0.973738	1.034	0.995593
P26231	Catenin alpha-1 [OS=Mus musculus]	16	1.003	0.958027	0.853	0.958284	0.76	0.192214
P26369	Splicing factor U2AF 65 kDa subunit [OS=Mus musculus]	9	0.87	0.11986	1.162	0.774648	0.929	0.954154
P26443	Glutamate dehydrogenase 1 mitochondrial [OS=Mus musculus]	36	0.942	0.680222	0.976	0.995505	0.945	0.943545
P26450	Phosphatidylinositol 3-kinase regulatory subunit alpha [OS=Mus musculus]	5	1.138	0.435404	0.813	0.972917	1.171	0.834565
P26516	26S proteasome non-ATPase regulatory subunit 7 [OS=Mus musculus]	7	0.949	0.609484	0.679	0.419055	1.131	0.375931
P26638	Serine--tRNA ligase cytoplasmic [OS=Mus musculus]	15	1.099	0.26167	0.911	0.972917	0.946	0.974809
P26645	Myristoylated alanine-rich C-kinase substrate [OS=Mus musculus]	10	1.247	0.0314242	1.177	0.595316	1.264	0.0160778
P26883	Peptidyl-prolyl cis-trans isomerase FKBP1A [OS=Mus musculus]	8	0.775	0.0129361	0.959	0.995505	1.013	0.924584
P27048	small nuclear ribonucleoprotein-associated protein B [OS=Mus musculus]	2	0.913	0.347868	1.154	0.745869	0.898	0.837472
P27546-1	Microtubule-associated protein 4 [OS=Mus musculus]	19	0.991	0.907474	1.079	0.91221	1.029	0.963344
P27546-4	Isoform 4 of Microtubule-associated protein 4 [OS=Mus musculus]	23	0.868	0.202796	0.819	0.640994	0.962	0.982584
P27601	Guanine nucleotide-binding protein subunit alpha-13 [OS=Mus musculus]	11	0.969	0.790847	0.944	0.998496	0.979	0.990608
P27612	Phospholipase A-2-activating protein [OS=Mus musculus]	14	1.093	0.462626	1.133	0.827721	1.114	0.754145
P27659	60S ribosomal protein L3 [OS=Mus musculus]	13	0.961	0.783027	0.83	0.780518	0.838	0.270233
P27671	Ras-specific guanine nucleotide-releasing factor 1 [OS=Mus musculus]	11	0.959	0.637909	0.601	0.192138	0.928	0.960377
P27773	Protein disulfide-isomerase A3 [OS=Mus musculus]	29	0.907	0.415958	1.009	0.974279	0.907	0.719542
P28028-1	serine/threonine-protein kinase B-raf [OS=Mus musculus]	6	0.98	0.828302	0.95	0.995505	0.945	0.977363
P28184	Metallothionein-3 [OS=Mus musculus]	6	1.085	0.332971	0.918	0.976951	0.784	0.0331392
P28271	Cytoplasmic aconitate hydratase [OS=Mus musculus]	13	0.973	0.78077	1.148	0.693002	0.952	0.984681
P28352	DNA-(apurinic or apyrimidinic site) lyase [OS=Mus musculus]	3	0.914	0.371925	1.158	0.866278	0.881	0.83011
P28474	alcohol dehydrogenase class-3 [OS=Mus musculus]	13	0.92	0.470958	1.081	0.828682	1.027	0.871786
P28650	Adenylosuccinate synthetase isozyme 1 [OS=Mus musculus]	6	1.175	0.200499	1.453	0.230137	1.294	0.110114
P28652	Calcium/calmodulin-dependent protein kinase type II subunit beta [OS=Mus musculus]	27	0.923	0.531052	0.855	0.805395	0.922	0.828914
P28653	biglycan [OS=Mus musculus]	3	1.699	9.02385e-06	1.02	0.976951	1.557	0.0137861
P28656	Nucleosome assembly protein 1-like 1 [OS=Mus musculus]	9	1.165	0.110819	0.828	0.91221	1.1	0.657088
P28658	Ataxin-10 [OS=Mus musculus]	9	0.912	0.340294	1.075	0.905671	0.955	0.982584
P28659-1	CUGBP Elav-like family member 1 [OS=Mus musculus]	5	0.946	0.465549	1.075	0.932262	0.892	0.851288
P28660	Nck-associated protein 1 [OS=Mus musculus]	30	1.019	0.670394	0.897	0.930354	0.938	0.924584
P28661	septin-4 [OS=Mus musculus]	11	0.976	0.822467	1.033	0.935417	1.082	0.658474
P28663	Beta-soluble NSF attachment protein [OS=Mus musculus]	23	0.861	0.173761	0.85	0.77652	1.021	0.886819
P28665	Murinoglobulin-1 [OS=Mus musculus]	2	0.575	2.79499e-06	0.948	0.995505	0.797	0.6638
P28667	MARCKS-related protein [OS=Mus musculus]	2	1.072	0.718069	2.197	0.0182871	1.048	0.977363
P28738	kinesin heavy chain isoform 5C [OS=Mus musculus]	29	1.05	0.459241	1.129	0.700145	1.131	0.10977
P28740-1	Isoform 1 of Kinesin-like protein KIF2A [OS=Mus musculus]	21	1.025	0.62893	0.959	0.99566	0.987	0.983232
P28741	kinesin-like protein KIF3A [OS=Mus musculus]	7	1.099	0.500601	0.778	0.866718	0.889	0.810413
P29341	Polyadenylate-binding protein 1 [OS=Mus musculus]	19	0.993	0.879565	0.892	0.92274	0.868	0.347383
P29387	Guanine nucleotide-binding protein subunit beta-4 [OS=Mus musculus]	11	0.914	0.348851	0.871	0.972917	0.885	0.801678
P29391	Ferritin light chain 1 [OS=Mus musculus]	3	0.992	0.842543	0.506	0.105359	1.006	0.983232
P29416	Beta-hexosaminidase subunit alpha [OS=Mus musculus]	2	7.696	1e-17	0.577	0.235743	0.256	7.88406e-16
P29533-1	Vascular cell adhesion protein 1 [OS=Mus musculus]	7	1.249	0.0869601	1.121	0.91221	1.338	0.163821
P29595	NEDD8 [OS=Mus musculus]	3	0.717	0.000200473	0.065	5.72421e-16	1.178	0.446555
P29699	Alpha-2-HS-glycoprotein [OS=Mus musculus]	6	1.108	0.413547	0.982	0.991004	1.101	0.808546
P29758	Ornithine aminotransferase mitochondrial [OS=Mus musculus]	14	1.066	0.434311	0.903	0.973738	1.084	0.62287
P30275	Creatine kinase U-type mitochondrial [OS=Mus musculus]	24	0.792	0.0244445	0.789	0.471245	0.956	0.977363
P30416	Peptidyl-prolyl cis-trans isomerase FKBP4 [OS=Mus musculus]	12	0.976	0.809428	1.092	0.830501	0.914	0.923075
P30677	Guanine nucleotide-binding protein subunit alpha-14 [OS=Mus musculus]	6	0.842	0.0847846	0.01	5.72421e-16	0.01	7.88406e-16
P30999-1	Catenin delta-1 [OS=Mus musculus]	6	1.067	0.675274	1.115	0.91221	0.931	0.961005
P31001	desmin [OS=Mus musculus]	8	0.91	0.607999	2.232	0.148182	2.858	6.99201e-05
P31230	aminoacyl tRNA synthase complex-interacting multifunctional protein 1 [OS=Mus musculus]	6	1.03	0.774819	0.954	0.998496	0.904	0.923075
P31324	cAMP-dependent protein kinase type II-beta regulatory subunit [OS=Mus musculus]	16	1.195	0.0527106	0.634	0.0748915	0.854	0.53606
P31648	Sodium- and chloride-dependent GABA transporter 1 [OS=Mus musculus]	6	1.046	0.485806	0.99	0.980622	1.052	0.67486
P31649	Sodium- and chloride-dependent GABA transporter 2 [OS=Mus musculus]	2	1.093	0.566709	1.194	0.811659	1.248	0.68868
P31650	Sodium- and chloride-dependent GABA transporter 3 [OS=Mus musculus]	9	0.883	0.27318	1.007	0.974279	0.952	0.969293
P31750	RAC-alpha serine/threonine-protein kinase [OS=Mus musculus]	4	0.971	0.655052	0.902	0.976951	0.986	0.996143
P31786	acyl-CoA-binding protein [OS=Mus musculus]	4	1.149	0.173139	1.64	0.0101539	1.044	0.828914
P31938	Dual specificity mitogen-activated protein kinase kinase 1 [OS=Mus musculus]	21	0.89	0.311795	0.824	0.668862	0.873	0.347383
P32020	Non-specific lipid-transfer protein [OS=Mus musculus]	6	0.946	0.587018	0.91	0.990949	0.956	0.992512
P32037	Solute carrier family 2 facilitated glucose transporter member 3 [OS=Mus musculus]	9	1.147	0.121683	0.935	0.980622	1.084	0.590065
P32067	Lupus La protein homolog [OS=Mus musculus]	5	0.852	0.0731529	0.824	0.912271	0.9	0.889902
P32233	developmentally-regulated GTP-binding protein 1 [OS=Mus musculus]	4	1.104	0.533935	0.749	0.851948	0.783	0.394964
P32261	Antithrombin-III [OS=Mus musculus]	2	0.912	0.332445	1.922	0.103839	1.63	0.0213293
P32848	Parvalbumin alpha [OS=Mus musculus]	4	1.179	0.145371	1.195	0.685469	1.015	0.977363
P32883-2	Isoform 2B of GTPase KRas [OS=Mus musculus]	11	1.03	0.789235	0.959	0.994683	1.08	0.863953
P32921	Tryptophan--tRNA ligase cytoplasmic [OS=Mus musculus]	17	1.087	0.310387	0.963	0.995505	1.017	0.925056
P33173	Kinesin-like protein KIF1A [OS=Mus musculus]	19	1.081	0.451285	0.684	0.292901	1.004	0.962592
P33175	Kinesin heavy chain isoform 5A [OS=Mus musculus]	10	1.655	0.0039661	1.176	0.899345	1.745	0.0400587
P34022	Ran-specific GTPase-activating protein [OS=Mus musculus]	4	0.985	0.901121	1.252	0.345153	1.012	0.943545
P34152	Focal adhesion kinase 1 [OS=Mus musculus]	7	1.091	0.484039	0.617	0.307588	0.996	0.987093
P34884	Macrophage Mig n inhibitory factor [OS=Mus musculus]	4	1.106	0.1943	0.953	0.993701	0.935	0.91616
P34914	Bifunctional epoxide hydrolase 2 [OS=Mus musculus]	9	0.975	0.821599	0.702	0.55715	0.675	0.0157785
P35123	Ubiquitin carboxyl-terminal hydrolase 4 [OS=Mus musculus]	5	1.203	0.26113	1.267	0.77652	0.912	0.96306
P35235	tyrosine-protein phosphatase non-receptor type 11 [OS=Mus musculus]	14	1.064	0.53825	0.978	0.976951	0.958	0.995593
P35278	Ras-related protein Rab-5C [OS=Mus musculus]	11	1.001	0.815992	1.157	0.589294	1.016	0.91493
P35279	Ras-related protein Rab-6A [OS=Mus musculus]	13	1.011	0.903358	1.049	0.922824	0.952	0.984681
P35279-2	Isoform 2 of Ras-related protein Rab-6A [OS=Mus musculus]	13	0.989	0.802846	1.281	0.703734	1.601	0.00927165
P35282	Ras-related protein Rab-21 [OS=Mus musculus]	6	0.923	0.451899	0.618	0.0831103	0.914	0.924584
P35283	Ras-related protein Rab-12 [OS=Mus musculus]	5	0.922	0.424132	1.143	0.829716	0.975	0.997479
P35285	Ras-related protein Rab-22A [OS=Mus musculus]	3	0.64	0.000251261	0.621	0.630177	0.992	0.99676
P35288	Ras-related protein Rab-23 [OS=Mus musculus]	3	0.942	0.522382	1.015	0.976951	0.959	0.977363
P35290	Ras-related protein Rab-24 [OS=Mus musculus]	3	0.9	0.223369	1.133	0.880121	1.042	0.974809
P35293	Ras-related protein Rab-18 [OS=Mus musculus]	8	1.096	0.32289	1.117	0.76528	1.103	0.507498
P35436	Glutamate receptor ionotropic NMDA 2A [OS=Mus musculus]	9	0.938	0.515401	0.356	0.000272737	1.148	0.649779
P35438	Glutamate receptor ionotropic NMDA 1 [OS=Mus musculus]	12	0.928	0.473443	0.979	0.992379	0.964	0.996143
P35486	Pyruvate dehydrogenase E1 component subunit alpha somatic form mitochondrial [OS=Mus musculus]	24	0.919	0.499193	0.949	0.992379	0.953	0.974809
P35505	Fumarylacetoacetase [OS=Mus musculus]	10	0.847	0.102586	1.187	0.579068	1.002	0.963344
P35550	rRNA 2'-O-methyltransferase fibrillarin [OS=Mus musculus]	4	0.95	0.573662	0.659	0.511052	0.868	0.804207
P35564	Calnexin [OS=Mus musculus]	11	1.107	0.22929	0.971	0.998435	1.1	0.36309
P35585	AP-1 complex subunit mu-1 [OS=Mus musculus]	8	1	0.955893	1	0.972917	0.902	0.872214
P35700	peroxiredoxin-1 [OS=Mus musculus]	16	0.958	0.817614	1.085	0.828018	0.99	0.977363
P35762	CD81 antigen [OS=Mus musculus]	3	0.951	0.76084	1.108	0.759628	1.208	0.00330065
P35802	Neuronal membrane glycoprotein M6-a [OS=Mus musculus]	12	0.86	0.168473	1.126	0.703275	0.969	0.996143
P35803	Neuronal membrane glycoprotein M6-b [OS=Mus musculus]	9	0.385	1e-17	3.355	4.92074e-05	0.906	0.91493
P35803-3	Isoform 3 of Neuronal membrane glycoprotein M6-b [OS=Mus musculus]	7	0.42	1e-17	2.663	1.27275e-12	0.875	0.40084
P35803-8	Isoform 8 of Neuronal membrane glycoprotein M6-b [OS=Mus musculus]	10	0.949	0.738289	0.887	0.91221	1.046	0.727621
P35922	synaptic functional regulator FMR1 [OS=Mus musculus]	4	1.013	0.880816	0.45	0.0371723	1.045	0.969293
P35979	60S ribosomal protein L12 [OS=Mus musculus]	6	0.944	0.69812	0.895	0.92274	0.845	0.112247
P35980	60S ribosomal protein L18 [OS=Mus musculus]	5	1.003	0.801876	0.905	0.956161	0.827	0.10977
P36536	GTP-binding protein SAR1a [OS=Mus musculus]	4	0.913	0.362975	0.779	0.87868	1.039	0.96306
P36916	Guanine nucleotide-binding protein-like 1 [OS=Mus musculus]	9	0.982	0.815391	0.856	0.954605	0.917	0.925056
P36993-1	Protein phosphatase 1B [OS=Mus musculus]	3	0.998	0.843258	0.803	0.968199	0.998	0.99676
P37040	NADPH--cytochrome P450 reductase [OS=Mus musculus]	12	1.007	0.960344	1.121	0.763897	1.054	0.803046
P37804	transgelin [OS=Mus musculus]	11	1.076	0.419506	1.34	0.182762	1.142	0.296284
P38060	Hydroxymethylglutaryl-CoA lyase mitochondrial [OS=Mus musculus]	9	0.995	0.951586	0.519	0.00320637	0.965	0.99676
P38647	Stress-70 protein mitochondrial [OS=Mus musculus]	33	1.013	0.720115	0.89	0.913722	0.943	0.940025
P39053-3	Isoform 3 of Dynamin-1 [OS=Mus musculus]	62	1.012	0.727966	0.976	0.995505	1.003	0.953716
P39053-4	Isoform 4 of Dynamin-1 [OS=Mus musculus]	63	0.981	0.986998	0.871	0.866278	0.936	0.923075
P39054-1	Dynamin-2 [OS=Mus musculus]	22	1.049	0.81676	1.043	0.972917	1.59	0.000157691
P39061-1	Isoform 2 of Collagen alpha-1(XVIII) chain [OS=Mus musculus]	2	1.243	0.163921	1.232	0.76983	0.466	0.00733585
P39087	Glutamate receptor ionotropic kainate 2 [OS=Mus musculus]	2	0.953	0.621302	1.103	0.931689	1.359	0.471939
P39447	Tight junction protein ZO-1 [OS=Mus musculus]	13	1.204	0.104304	0.654	0.419055	0.976	0.99676
P39688	Tyrosine-protein kinase Fyn [OS=Mus musculus]	7	1.033	0.849221	1.218	0.731805	0.999	0.992512
P40124	adenylyl cyclase-associated protein 1 [OS=Mus musculus]	24	0.923	0.529016	0.873	0.875293	1.034	0.810413
P40142	Transketolase [OS=Mus musculus]	33	0.977	0.979993	0.933	0.976951	0.933	0.903549
P40240	CD9 antigen [OS=Mus musculus]	4	1.016	0.861727	1.16	0.640994	1.095	0.511058
P40336	Vacuolar protein sorting-associated protein 26A [OS=Mus musculus]	7	1.083	0.395048	1.017	0.972917	0.953	0.981512
P40630-1	Transcription factor A mitochondrial [OS=Mus musculus]	4	1.046	0.662337	1.062	0.931689	1.007	0.98092
P41105	60S ribosomal protein L28 [OS=Mus musculus]	6	0.968	0.766049	1.048	0.91221	0.875	0.74556
P41216	Long-chain-fatty-acid--CoA ligase 1 [OS=Mus musculus]	10	0.981	0.828754	0.955	0.993701	0.908	0.899031
P41242-1	Megakaryocyte-associated tyrosine-protein kinase [OS=Mus musculus]	2	0.912	0.317774	0.581	0.559974	0.906	0.936495
P42125	Enoyl-CoA delta isomerase 1 mitochondrial [OS=Mus musculus]	8	0.693	0.000427326	1.081	0.856653	0.768	0.0524637
P42208	septin-2 [OS=Mus musculus]	9	0.991	0.985881	1.181	0.590228	1.003	0.969262
P42227	Signal transducer and activator of transcription 3 [OS=Mus musculus]	4	1.044	0.903602	0.525	0.232449	0.896	0.924584
P42567-1	epidermal growth factor receptor substrate 15 [OS=Mus musculus]	8	1.053	0.797491	0.897	0.976951	1.263	0.385011
P42669	Transcriptional activator protein Pur-alpha [OS=Mus musculus]	13	0.995	0.865681	0.99	0.984102	0.939	0.925056
P42859	huntingtin [OS=Mus musculus]	28	0.994	0.914424	0.769	0.737645	1.171	0.146656
P42932	T-complex protein 1 subunit theta [OS=Mus musculus]	29	0.989	0.918541	1.011	0.973738	0.966	0.988753
P43006-1	excitatory amino acid transporter 2 [OS=Mus musculus]	25	1.026	0.618637	0.954	0.994683	1	0.963344
P43274	Histone H1.4 [OS=Mus musculus]	12	0.965	0.880739	0.957	0.995505	0.858	0.199355
P43275	Histone H1.1 [OS=Mus musculus]	3	1.085	0.571511	0.75	0.89256	0.828	0.766044
P43276	Histone H1.5 [OS=Mus musculus]	5	1.144	0.31441	0.736	0.763897	1.251	0.21514
P43277	Histone H1.3 [OS=Mus musculus]	12	0.855	0.113614	0.843	0.942931	0.798	0.187778
P43406	Integrin alpha-V [OS=Mus musculus]	13	1.106	0.390458	0.993	0.976951	1.061	0.897792
P45376	aldose reductase [OS=Mus musculus]	17	0.893	0.331626	1.014	0.972917	0.967	0.992546
P45377	Aldose reductase-related protein 2 [OS=Mus musculus]	2	0.839	0.0971265	0.949	0.999991	0.894	0.889902
P45591	Cofilin-2 [OS=Mus musculus]	10	0.848	0.113876	1.041	0.920109	0.942	0.963344
P45878	Peptidyl-prolyl cis-trans isomerase FKBP2 [OS=Mus musculus]	5	0.976	0.807886	1.067	0.91221	0.981	0.988753
P45952	medium-chain specific acyl-CoA dehydrogenase mitochondrial [OS=Mus musculus]	10	0.83	0.0615293	1.082	0.895652	0.926	0.947057
P46061	Ran GTPase-activating protein 1 [OS=Mus musculus]	9	1.022	0.819151	1.123	0.848185	0.908	0.924584
P46096	Synaptotagmin-1 [OS=Mus musculus]	28	0.955	0.794291	0.997	0.976951	0.996	0.974809
P46097	Synaptotagmin-2 [OS=Mus musculus]	10	0.963	0.665445	1.038	0.972917	0.844	0.665804
P46460	Vesicle-fusing ATPase [OS=Mus musculus]	69	0.907	0.418296	0.923	0.972917	0.923	0.837454
P46467	Vacuolar protein sorting-associated protein 4B [OS=Mus musculus]	2	0.996	0.905441	1.108	0.91221	0.972	0.99676
P46471	26S proteasome regulatory subunit 7 [OS=Mus musculus]	14	0.98	0.889276	0.844	0.907604	0.896	0.837472
P46638	Ras-related protein Rab-11B [OS=Mus musculus]	12	0.925	0.546168	1.094	0.802036	0.97	0.996143
P46660	alpha-internexin [OS=Mus musculus]	43	1.334	0.00102766	1.151	0.611219	1.286	3.6168e-05
P46664	adenylosuccinate synthetase isozyme 2 [OS=Mus musculus]	11	1.013	0.886055	0.967	0.993701	1.059	0.792022
P46737	Lys-63-specific deubiquitinase BRCC36 [OS=Mus musculus]	3	0.963	0.600936	0.255	5.63101e-05	0.706	0.111914
P46935	E3 ubiquitin-protein ligase NEDD4 [OS=Mus musculus]	15	1.073	0.474218	0.834	0.932262	0.901	0.872214
P47199	Quinone oxidoreductase [OS=Mus musculus]	12	0.911	0.367455	0.874	0.954605	0.887	0.803046
P47708	Rabphilin-3A [OS=Mus musculus]	20	1.035	0.597297	0.668	0.131892	1.005	0.960377
P47738	Aldehyde dehydrogenase mitochondrial [OS=Mus musculus]	21	0.858	0.162287	0.976	0.995505	0.879	0.400388
P47740	Fatty aldehyde dehydrogenase [OS=Mus musculus]	8	1.058	0.539988	0.891	0.976951	1.014	0.977363
P47743	Metabotropic glutamate receptor 8 [OS=Mus musculus]	2	1.188	0.38228	0.283	0.00641415	0.895	0.946794
P47746	cannabinoid receptor 1 [OS=Mus musculus]	5	1.034	0.890609	0.549	0.173845	0.86	0.725956
P47753	F-actin-capping protein subunit alpha-1 [OS=Mus musculus]	8	0.871	0.132492	0.917	0.998435	0.894	0.835459
P47754	F-actin-capping protein subunit alpha-2 [OS=Mus musculus]	15	0.921	0.517866	1.014	0.972917	1.011	0.925056
P47757-1	F-actin-capping protein subunit beta [OS=Mus musculus]	18	1.014	0.975906	1.169	0.869984	0.999	0.99676
P47757-2	Isoform 2 of F-actin-capping protein subunit beta [OS=Mus musculus]	19	0.929	0.579878	0.915	0.96761	0.954	0.974809
P47758	signal recognition particle receptor subunit beta [OS=Mus musculus]	3	1.119	0.420753	1.185	0.809294	0.976	0.987474
P47791-2	Isoform Cytoplasmic of Glutathione reductase mitochondrial [OS=Mus musculus]	11	0.709	0.000441186	0.978	0.976951	0.962	0.996143
P47802	Metaxin-1 [OS=Mus musculus]	6	0.973	0.746302	0.656	0.373018	0.797	0.38802
P47809	Dual specificity mitogen-activated protein kinase kinase 4 [OS=Mus musculus]	14	0.892	0.235863	0.935	0.990767	1.019	0.924584
P47856	glutamine--fructose-6-phosphate aminotransferase [isomerizing] 1 [OS=Mus musculus]	5	1.006	0.888867	1.086	0.950707	0.841	0.874453
P47857	ATP-dependent 6-phosphofructokinase muscle type [OS=Mus musculus]	32	0.916	0.478868	0.872	0.869299	0.93	0.887088
P47911	60S ribosomal protein L6 [OS=Mus musculus]	7	1.024	0.740967	1.018	0.972917	0.914	0.883981
P47934	Carnitine O-acetyltransferase [OS=Mus musculus]	5	1.01	0.98191	0.951	0.999628	1.113	0.771824
P47941	Crk-like protein [OS=Mus musculus]	6	1.061	0.528756	0.979	0.976951	1.022	0.963344
P47955	60S acidic ribosomal protein P1 [OS=Mus musculus]	3	1.698	1.1711e-05	0.605	0.330691	1.023	0.977363
P47962	60S ribosomal protein L5 [OS=Mus musculus]	8	0.914	0.359929	0.873	0.921219	0.839	0.322941
P47963	60S ribosomal protein L13 [OS=Mus musculus]	7	1.085	0.322149	0.906	0.972917	0.882	0.730346
P48036	annexin A5 [OS=Mus musculus]	22	0.847	0.125423	1.148	0.61743	1.174	0.016235
P48193	protein 4.1 [OS=Mus musculus]	4	0.791	0.121433	0.521	0.462519	1.17	0.922508
P48318	Glutamate decarboxylase 1 [OS=Mus musculus]	17	0.883	0.227487	1.061	0.907881	1.08	0.661446
P48320	Glutamate decarboxylase 2 [OS=Mus musculus]	14	0.829	0.0488049	0.898	0.974279	1.013	0.938295
P48428	Tubulin-specific chaperone A [OS=Mus musculus]	2	0.902	0.317154	1.163	0.79704	1.049	0.925056
P48453-1	serine/threonine-protein phosphatase 2B catalytic subunit beta isoform [OS=Mus musculus]	22	1.002	0.807568	0.791	0.538886	0.91	0.800866
P48678-1	Prelamin-A/C [OS=Mus musculus]	31	1.107	0.194154	0.985	0.992379	0.911	0.762512
P48722	Heat shock 70 kDa protein 4L [OS=Mus musculus]	35	1.057	0.415689	0.881	0.900862	0.985	0.985469
P48758	Carbonyl reductase [NADPH] 1 [OS=Mus musculus]	19	0.84	0.10353	1.052	0.91221	0.975	0.998936
P48771	Cytochrome c oxidase subunit 7A2 mitochondrial [OS=Mus musculus]	2	0.822	0.0307447	0.6	0.185318	0.529	1.12303e-08
P48774	Glutathione S-transferase Mu 5 [OS=Mus musculus]	18	0.838	0.0983929	1.143	0.640994	1.019	0.894892
P48962	ADP/ATP translocase 1 [OS=Mus musculus]	29	0.994	0.869685	1.032	0.941973	1.023	0.872214
P49070	calcium signal-modulating cyclophilin ligand [OS=Mus musculus]	2	0.963	0.614868	1.126	0.905671	0.962	0.984308
P49312-1	Heterogeneous nuclear ribonucleoprotein A1 [OS=Mus musculus]	12	0.863	0.178743	0.698	0.0973315	0.892	0.552091
P49442	Inositol polyphosphate 1-phosphatase [OS=Mus musculus]	9	0.902	0.302454	1.18	0.70089	1.199	0.0917048
P49443	Protein phosphatase 1A [OS=Mus musculus]	7	1.009	0.945923	1.007	0.968199	0.979	0.995593
P49446-1	Receptor-type tyrosine-protein phosphatase epsilon [OS=Mus musculus]	4	0.955	0.597479	0.933	0.998496	0.987	0.996143
P49615	Cyclin-dependent-like kinase 5 [OS=Mus musculus]	11	0.908	0.426366	1.086	0.82169	0.971	0.996143
P49722	Proteasome subunit alpha type-2 [OS=Mus musculus]	11	0.882	0.210381	1.011	0.974279	0.914	0.863173
P49813	Tropomodulin-1 [OS=Mus musculus]	5	1.221	0.128456	0.747	0.809337	1.174	0.577401
P49817	Caveolin-1 [OS=Mus musculus]	2	1.096	0.548891	0.548	0.217682	0.718	0.148189
P50136	2-oxoisovalerate dehydrogenase subunit alpha mitochondrial [OS=Mus musculus]	3	0.862	0.147874	0.842	0.956118	1.212	0.322941
P50153	Guanine nucleotide-binding protein G(I)/G(S)/G(O) subunit gamma-4 [OS=Mus musculus]	2	1.047	0.888426	0.3	0.011763	0.599	0.142242
P50171	estradiol 17-beta-dehydrogenase 8 [OS=Mus musculus]	9	0.963	0.718098	1.309	0.297314	0.946	0.977363
P50247	Adenosylhomocysteinase [OS=Mus musculus]	14	0.947	0.721738	1.198	0.418965	0.99	0.977363
P50396	Rab GDP dissociation inhibitor alpha [OS=Mus musculus]	37	0.951	0.757163	0.976	0.995505	0.943	0.938295
P50428	arylsulfatase A [OS=Mus musculus]	2	0.595	0.00274991	0.098	1.32209e-09	1.007	0.99676
P50429	arylsulfatase B [OS=Mus musculus]	2	1.154	0.146806	0.945	0.999628	0.999	0.986347
P50446	Keratin type II cytoskeletal 6A [OS=Mus musculus]	10	1.093	0.579619	0.109	1.64016e-11	1.166	0.768646
P50516-1	V-type proton ATPase catalytic subunit A [OS=Mus musculus]	45	0.946	0.711152	0.928	0.974279	0.957	0.977363
P50518	V-type proton ATPase subunit E 1 [OS=Mus musculus]	20	0.935	0.627781	1.003	0.976951	0.926	0.855549
P50543	protein S100-A11 [OS=Mus musculus]	2	1.288	0.21853	2.081	0.17489	2.195	0.0254147
P50544	Very long-chain specific acyl-CoA dehydrogenase mitochondrial [OS=Mus musculus]	17	0.925	0.441918	0.886	0.972917	0.876	0.74556
P50571	Gamma-aminobutyric acid receptor subunit beta-1 [OS=Mus musculus]	4	1.088	0.592625	0.843	0.976951	1.104	0.924584
P50580	prolife n-associated protein 2G4 [OS=Mus musculus]	14	1.034	0.659315	0.869	0.931689	0.927	0.946467
P50586-1	tubby protein [OS=Mus musculus]	2	0.975	0.743785	0.948	0.993701	0.916	0.941057
P51150	ras-related protein Rab-7a [OS=Mus musculus]	16	1.116	0.164158	1.008	0.974279	1.029	0.833785
P51163	uroporphyrinogen-III synthase [OS=Mus musculus]	5	0.899	0.304747	0.827	0.964748	0.359	7.88406e-16
P51174	Long-chain specific acyl-CoA dehydrogenase mitochondrial [OS=Mus musculus]	13	1.051	0.534754	1.003	0.976951	0.943	0.974809
P51175	protoporphyrinogen oxidase [OS=Mus musculus]	3	1.215	0.22088	0.276	0.00105073	1.42	0.305883
P51410	60S ribosomal protein L9 [OS=Mus musculus]	9	0.969	0.784647	1.02	0.964486	0.965	0.99676
P51655	Glypican-4 [OS=Mus musculus]	5	1.103	0.536648	1.072	0.932262	1.406	0.0521113
P51660	peroxisomal multifunctional enzyme type 2 [OS=Mus musculus]	15	1.031	0.684789	1.046	0.92274	0.956	0.990582
P51830	Adenylate cyclase type 9 [OS=Mus musculus]	17	0.988	0.904508	0.803	0.809294	1.048	0.810413
P51855	glutathione synthetase [OS=Mus musculus]	6	1.01	0.996249	1.622	0.124933	0.977	0.997586
P51859	hepatoma-derived growth factor [OS=Mus musculus]	5	0.942	0.492675	0.596	0.187004	0.933	0.960377
P51863	V-type proton ATPase subunit d 1 [OS=Mus musculus]	17	1.16	0.0725484	1.076	0.858496	1.104	0.216909
P51880	Fatty acid-binding protein brain [OS=Mus musculus]	3	0.533	5.60945e-11	0.974	0.990767	0.833	0.401698
P51881	ADP/ATP translocase 2 [OS=Mus musculus]	25	0.943	0.689739	1.012	0.973738	1.014	0.924584
P51910	apolipoprotein D [OS=Mus musculus]	2	1.612	0.000917765	1.267	0.729979	1.662	0.0729512
P52196	thiosulfate sulfurtransferase [OS=Mus musculus]	10	1.081	0.332069	0.83	0.76931	0.977	0.99676
P52479	Ubiquitin carboxyl-terminal hydrolase 10 [OS=Mus musculus]	4	0.947	0.458285	0.939	0.99566	0.808	0.577401
P52480	Pyruvate kinase PKM [OS=Mus musculus]	50	0.923	0.529414	1.004	0.975821	0.981	0.995155
P52480-2	Isoform M1 of Pyruvate kinase PKM [OS=Mus musculus]	48	0.858	0.162798	1.074	0.866278	1.046	0.734207
P52483	Ubiquitin-conjugating enzyme E2 E3 [OS=Mus musculus]	2	0.775	0.201459	2.454	0.100296	0.43	0.00312664
P52503	NADH dehydrogenase [ubiquinone] iron-sulfur protein 6 mitochondrial [OS=Mus musculus]	7	1.137	0.107573	0.81	0.697884	0.975	0.99676
P52760	2-iminobutanoate/2-iminopropanoate deaminase [OS=Mus musculus]	10	0.772	0.0114651	1.368	0.0591829	1.035	0.808346
P52825	Carnitine O-palmitoyltransferase 2 mitochondrial [OS=Mus musculus]	7	0.897	0.296199	0.999	0.981701	0.717	0.0231211
P52912	nucleolysin TIA-1 [OS=Mus musculus]	2	0.633	0.031529	0.98	0.976951	1.003	0.99676
P53026	60S ribosomal protein L10A [OS=Mus musculus]	5	0.895	0.296081	0.985	0.992379	0.888	0.721541
P53395	Lipoamide acyltransferase component of branched-chain alpha-keto acid dehydrogenase complex mitochondrial [OS=Mus musculus]	8	0.979	0.804289	0.799	0.853329	0.907	0.889902
P53810	Phosphatidylinositol transfer protein alpha isoform [OS=Mus musculus]	10	1.15	0.108018	1.029	0.953152	0.98	0.995593
P53811	Phosphatidylinositol transfer protein beta isoform [OS=Mus musculus]	4	0.958	0.568855	1.076	0.947801	1.261	0.347383
P53986	Monocarboxylate transporter 1 [OS=Mus musculus]	5	0.873	0.129658	1.176	0.758709	1.104	0.766044
P53994	Ras-related protein Rab-2A [OS=Mus musculus]	12	0.815	0.051006	1.09	0.809337	1.006	0.940926
P53996-3	Isoform 3 of Cellular nucleic acid-binding protein [OS=Mus musculus]	4	0.941	0.501804	0.943	0.99566	0.901	0.854706
P54071	Isocitrate dehydrogenase [NADP] mitochondrial [OS=Mus musculus]	22	0.937	0.637362	0.999	0.976951	0.898	0.637204
P54116	erythrocyte band 7 integral membrane protein [OS=Mus musculus]	2
P54227	Stathmin [OS=Mus musculus]	10	0.908	0.403293	1.707	0.00011133	1.168	0.0231211
P54285-1	Voltage-dependent L-type calcium channel subunit beta-3 [OS=Mus musculus]	7	0.957	0.61685	0.987	0.976951	0.916	0.929572
P54726	UV excision repair protein RAD23 homolog A [OS=Mus musculus]	2	0.956	0.652581	0.681	0.848185	0.692	0.35227
P54728	UV excision repair protein RAD23 homolog B [OS=Mus musculus]	6	1.265	0.0154147	1.016	0.968199	1.168	0.266392
P54731	fas-associated factor 1 [OS=Mus musculus]	3	1.244	0.0889344	1.285	0.68094	1.401	0.0213293
P54754	ephrin type-B receptor 3 [OS=Mus musculus]	4
P54763	Ephrin type-B receptor 2 [OS=Mus musculus]	7	0.996	0.904154	1.041	0.967729	0.98	0.99676
P54775	26S proteasome regulatory subunit 6B [OS=Mus musculus]	11	0.945	0.563794	0.745	0.693002	0.996	0.977363
P54822	adenylosuccinate lyase [OS=Mus musculus]	7	0.904	0.29265	0.858	0.967729	0.785	0.130463
P54823	Probable ATP-dependent RNA helicase DDX6 [OS=Mus musculus]	10	0.98	0.847084	0.962	0.993222	0.877	0.756362
P54830	Tyrosine-protein phosphatase non-receptor type 5 [OS=Mus musculus]	4	0.812	0.0486492	0.042	5.72421e-16	1.115	0.803046
P54869	Hydroxymethylglutaryl-CoA synthase mitochondrial [OS=Mus musculus]	3	0.647	0.000737263	1.06	0.941088	1.321	0.44892
P54923	[Protein ADP-ribosylarginine] hydrolase [OS=Mus musculus]	4	0.911	0.361953	0.997	0.976951	0.969	0.996143
P55012	Solute carrier family 12 member 2 [OS=Mus musculus]	17	0.831	0.0828006	1.021	0.967729	0.701	3.6315e-07
P55066	Neurocan core protein [OS=Mus musculus]	25	1.091	0.250856	0.925	0.973738	0.949	0.96306
P55088	Aquaporin-4 [OS=Mus musculus]	3	1.186	0.0784167	0.84	0.932262	1.03	0.925056
P55096	ATP-binding cassette sub-family D member 3 [OS=Mus musculus]	3	1.186	0.1858	0.936	0.998435	0.991	0.997228
P55258	Ras-related protein Rab-8A [OS=Mus musculus]	9	0.982	0.801306	1.205	0.77652	1.027	0.974809
P55264	Adenosine kinase [OS=Mus musculus]	9	0.948	0.622254	1.003	0.973738	0.988	0.982584
P55264-2	Isoform Short of Adenosine kinase [OS=Mus musculus]	9
P55288	Cadherin-11 [OS=Mus musculus]	3	1.043	0.850963	0.837	0.957425	1.063	0.940926
P55302	alpha-2-macroglobulin receptor-associated protein [OS=Mus musculus]	5	0.867	0.131821	1.007	0.974279	0.963	0.990608
P55937	Golgin subfamily A member 3 [OS=Mus musculus]	3	1.051	0.859133	2.297	0.0442068	0.808	0.828914
P56135	ATP synthase subunit f mitochondrial [OS=Mus musculus]	3	0.946	0.71844	0.933	0.976951	1.036	0.800866
P56371	Ras-related protein Rab-4A [OS=Mus musculus]	4	1.196	0.37986	1.214	0.843219	1.287	0.784226
P56375	Acylphosphatase-2 [OS=Mus musculus]	4	0.936	0.468737	1.279	0.557068	1.152	0.474945
P56376	Acylphosphatase-1 [OS=Mus musculus]	7	1.338	0.00475948	1.063	0.900862	1.106	0.476846
P56380	Bis(5'-nucleosyl)-tetraphosphatase [asymmetrical] [OS=Mus musculus]	7	0.821	0.0399802	1.45	0.0805414	1.049	0.803046
P56387	Dynein light chain Tctex-type 3 [OS=Mus musculus]	3	1.054	0.577654	4.857	5.72421e-16	1.011	0.977363
P56391	Cytochrome c oxidase subunit 6B1 [OS=Mus musculus]	7	1.215	0.0218179	0.99	0.985832	1.166	0.023017
P56395	Cytochrome b5 [OS=Mus musculus]	2	1.243	0.110091	0.777	0.913783	0.956	0.98092
P56399	Ubiquitin carboxyl-terminal hydrolase 5 [OS=Mus musculus]	34	1.02	0.666407	0.877	0.890599	0.979	0.996143
P56480	ATP synthase subunit beta mitochondrial [OS=Mus musculus]	36	0.865	0.187144	0.994	0.976951	0.966	0.988753
P56546-1	c-terminal-binding protein 2 [OS=Mus musculus]	3	0.695	0.000550697	0.833	0.972917	0.838	0.74556
P56564	Excitatory amino acid transporter 1 [OS=Mus musculus]	10	0.92	0.509215	0.928	0.974279	1.011	0.925056
P56695	Wolframin [OS=Mus musculus]	13	0.844	0.0774589	0.801	0.880121	0.92	0.925056
P56812	Programmed cell death protein 5 [OS=Mus musculus]	4	0.918	0.392452	0.383	0.00294736	0.718	0.0232024
P56959	RNA-binding protein FUS [OS=Mus musculus]	7	1.043	0.594526	0.832	0.865052	0.901	0.835454
P57716	Nicastrin [OS=Mus musculus]	3	1.431	0.00298982	0.907	0.982901	0.876	0.761732
P57722-1	Poly(rC)-binding protein 3 [OS=Mus musculus]	10	0.962	0.670499	0.828	0.924553	0.9	0.903549
P57746	V-type proton ATPase subunit D [OS=Mus musculus]	11	0.922	0.526151	0.963	0.998496	0.932	0.892598
P57759	Endoplasmic reticulum resident protein 29 [OS=Mus musculus]	7	1.079	0.446365	1.404	0.213313	1.022	0.947044
P57776-1	Elongation factor 1-delta [OS=Mus musculus]	8	0.945	0.5268	1.21	0.658932	0.947	0.977363
P57776-3	Isoform 3 of Elongation factor 1-delta [OS=Mus musculus]	8	1.154	0.168568	1.49	0.118115	1.018	0.925056
P57780	Alpha-actinin-4 [OS=Mus musculus]	39	0.945	0.694089	1.022	0.954605	0.872	0.47053
P57784	U2 small nuclear ribonucleoprotein A' [OS=Mus musculus]	4	0.977	0.769463	1.268	0.717272	0.997	0.996143
P58044	Isopentenyl-diphosphate Delta-isomerase 1 [OS=Mus musculus]	2	0.977	0.689626	1.317	0.589294	0.834	0.706598
P58252	Elongation factor 2 [OS=Mus musculus]	45	0.955	0.791738	0.949	0.992379	0.946	0.949212
P58281-2	Isoform 2 of Dynamin-like 120 kDa protein mitochondrial [OS=Mus musculus]	36	1.005	0.783521	0.794	0.504222	0.928	0.872063
P58389	Serine/threonine-protein phosphatase 2A activator [OS=Mus musculus]	12	0.952	0.643642	0.982	0.990767	0.962	0.987093
P58404-1	Striatin-4 [OS=Mus musculus]	12	1.072	0.501948	0.85	0.936268	0.955	0.987093
P58771-1	Tropomyosin alpha-1 chain [OS=Mus musculus]	11	1.235	0.0265911	1.05	0.932262	1.195	0.0816409
P58774	Tropomyosin beta chain [OS=Mus musculus]	9	1.027	0.998368	3.203	0.00288296	1.028	0.996143
P58802	TBC1 domain family member 10A [OS=Mus musculus]	4	0.986	0.751005	0.915	0.999628	1.022	0.986414
P58871	182 kDa tankyrase-1-binding protein [OS=Mus musculus]	21	1.159	0.128931	0.838	0.924553	1.128	0.696424
P59016	Vacuolar protein sorting-associated protein 33B [OS=Mus musculus]	4	0.93	0.481239	0.956	0.985832	3.692	3.4026e-14
P59017	Bcl-2-like protein 13 [OS=Mus musculus]	5	0.913	0.370418	1.374	0.353012	1.168	0.549225
P59108	Copine-2 [OS=Mus musculus]	6	1.041	0.798668	0.803	0.905671	0.924	0.950247
P59279	Ras-related protein Rab-2B [OS=Mus musculus]	8	1.111	0.357019	0.283	3.40566e-08	14.157	7.88406e-16
P59281-1	Rho GTPase-activating protein 39 [OS=Mus musculus]	11	1.01	0.996775	0.779	0.857502	1.092	0.828914
P59325	Eukaryotic translation initiation factor 5 [OS=Mus musculus]	6	0.874	0.136345	1.04	0.932803	0.998	0.98092
P59326	YTH domain-containing family protein 1 [OS=Mus musculus]	2
P59644	Phosphatidylinositol 4 5-bisphosphate 5-phosphatase A [OS=Mus musculus]	2	0.913	0.421348	0.239	0.00017493	0.939	0.977363
P59708	Splicing factor 3B subunit 6 [OS=Mus musculus]	2	1.193	0.180995	0.879	0.986834	1.022	0.98376
P59759	MKL/myocardin-like protein 2 [OS=Mus musculus]	2	1.091	0.567993	0.985	0.976951	0.917	0.960377
P59764	Dedicator of cytokinesis protein 4 [OS=Mus musculus]	18	0.95	0.583651	0.776	0.863566	0.892	0.828914
P59999	Actin-related protein 2/3 complex subunit 4 [OS=Mus musculus]	7	0.906	0.413038	1.04	0.932262	0.982	0.993842
P60122	RuvB-like 1 [OS=Mus musculus]	11	1.029	0.766619	1.019	0.959758	0.98	0.986347
P60202	Myelin proteolipid protein [OS=Mus musculus]	13	1.11	0.183247	1.611	0.000802434	1.482	1.26031e-11
P60229	Eukaryotic translation initiation factor 3 subunit E [OS=Mus musculus]	7	0.863	0.0992412	0.907	0.984387	0.834	0.591175
P60335	Poly(RC)-binding protein 1 [OS=Mus musculus]	13	0.951	0.756761	1.09	0.809337	0.878	0.391218
P60469	Liprin-alpha-3 [OS=Mus musculus]	22	1.062	0.462838	0.735	0.398132	0.876	0.673471
P60487	Pyridoxal phosphate phosphatase [OS=Mus musculus]	15	0.874	0.228143	1.092	0.808156	0.913	0.785196
P60521	Gamma-aminobutyric acid receptor-associated protein-like 2 [OS=Mus musculus]	3	0.913	0.31171	1.233	0.636833	1.095	0.804539
P60670-1	Nuclear protein localization protein 4 homolog [OS=Mus musculus]	6	1.06	0.52985	1.089	0.893717	0.998	0.987093
P60710	Actin cytoplasmic 1 [OS=Mus musculus]	33	0.833	0.0853702	0.983	0.993701	0.934	0.906727
P60761	Neurogranin [OS=Mus musculus]	2	1.416	0.000770644	1.138	0.729979	0.625	1.97797e-06
P60764	Ras-related C3 botulinum toxin substrate 3 [OS=Mus musculus]	7	1.242	0.0883249	0.686	0.754238	0.903	0.926799
P60766-1	Isoform 1 of Cell division control protein 42 homolog [OS=Mus musculus]	9	1.034	0.659469	1.035	0.959758	1.02	0.924584
P60766-2	Cell division control protein 42 homolog [OS=Mus musculus]	10	0.97	0.91719	1.137	0.663272	1.037	0.800562
P60824	Cold-inducible RNA-binding protein [OS=Mus musculus]	4	0.732	0.00411036	0.93	0.995505	0.892	0.874453
P60840	alpha-endosulfine [OS=Mus musculus]	2	0.904	0.343015	2.691	0.000986961	1.05	0.977363
P60843	Eukaryotic initiation factor 4A-I [OS=Mus musculus]	17	0.912	0.454077	1.021	0.967729	0.922	0.828914
P60867	40S ribosomal protein S20 [OS=Mus musculus]	5	0.914	0.417074	1.025	0.951539	0.869	0.506589
P60879	Synaptosomal-associated protein 25 [OS=Mus musculus]	21	1.592	2.45229e-07	0.83	0.702761	1.274	7.69279e-05
P60879-2	Isoform 2 of Synaptosomal-associated protein 25 [OS=Mus musculus]	18	1.003	0.896682	2.49	0.0081158	1.365	0.418394
P60904	DnaJ homolog subfamily C member 5 [OS=Mus musculus]	7	0.996	0.854511	0.763	0.36518	0.9	0.716176
P61021	Ras-related protein Rab-5B [OS=Mus musculus]	9	1.001	0.982489	1.051	0.91221	0.974	0.996143
P61027	ras-related protein rab-10 [OS=Mus musculus]	15	0.996	0.858454	0.994	0.976951	0.985	0.984681
P61028	Ras-related protein Rab-8B [OS=Mus musculus]	8	0.871	0.151874	1.014	0.967729	0.983	0.995593
P61079	Ubiquitin-conjugating enzyme E2 D3 [OS=Mus musculus]	4	1.041	0.562944	0.961	0.998496	0.989	0.981074
P61080	Ubiquitin-conjugating enzyme E2 D1 [OS=Mus musculus]	3	1.073	0.681405	1.182	0.830501	1.41	0.0243198
P61082	NEDD8-conjugating enzyme Ubc12 [OS=Mus musculus]	9	0.945	0.590612	0.908	0.973738	0.921	0.91493
P61087	Ubiquitin-conjugating enzyme E2 K [OS=Mus musculus]	8	1.006	0.961453	0.964	0.992379	1.088	0.712675
P61089	ubiquitin-conjugating enzyme E2 N [OS=Mus musculus]	11	1.139	0.108998	1.133	0.677181	1.032	0.821075
P61148	Fibroblast growth factor 1 [OS=Mus musculus]	3	1.172	0.24317	1.184	0.839564	1.185	0.650296
P61161	Actin-related protein 2 [OS=Mus musculus]	14	0.908	0.42438	0.956	0.995505	0.916	0.800866
P61164	Alpha-centractin [OS=Mus musculus]	16	1.048	0.4686	0.908	0.949494	1.001	0.960377
P61202-1	COP9 signalosome complex subunit 2 [OS=Mus musculus]	10	0.989	0.925151	0.948	0.998616	0.959	0.996143
P61205	ADP-ribosylation factor 3 [OS=Mus musculus]	16	1.588	0.025461	2.305	0.0644095	2.479	0.00188191
P61222	ATP-binding cassette sub-family E member 1 [OS=Mus musculus]	12	1.002	0.968097	0.883	0.968199	0.934	0.973546
P61226	ras-related protein Rap-2b [OS=Mus musculus]	8	0.88	0.220697	1.044	0.920109	0.994	0.977363
P61255	60S ribosomal protein L26 [OS=Mus musculus]	4	0.955	0.690884	1.035	0.941088	0.964	0.995593
P61264	Syntaxin-1B [OS=Mus musculus]	19	1.112	0.176231	0.831	0.703734	1.075	0.449113
P61290	Proteasome activator complex subunit 3 [OS=Mus musculus]	2	1.081	0.636615	0.928	0.999628	0.9	0.89051
P61294	Ras-related protein Rab-6B [OS=Mus musculus]	13	0.981	0.983097	1.072	0.878282	0.984	0.984681
P61329-1	Fibroblast growth factor 12 [OS=Mus musculus]	3	0.983	0.841209	1.198	0.678207	0.972	0.996143
P61358	60S ribosomal protein L27 [OS=Mus musculus]	5	0.959	0.728379	0.87	0.936514	0.807	0.184923
P61620	Protein transport protein Sec61 subunit alpha isoform 1 [OS=Mus musculus]	4	1.055	0.767099	1.065	0.964486	0.954	0.974809
P61750	ADP-ribosylation factor 4 [OS=Mus musculus]	9	0.909	0.346432	1.183	0.683122	0.996	0.977363
P61759	Prefoldin subunit 3 [OS=Mus musculus]	4	0.986	0.835025	1.185	0.76983	1.078	0.867413
P61804	Dolichyl-diphosphooligosaccharide--protein glycosyltransferase subunit DAD1 [OS=Mus musculus]	3	0.983	0.789916	1.104	0.919612	1.123	0.74556
P61922	4-aminobutyrate aminotransferase mitochondrial [OS=Mus musculus]	26	0.88	0.255503	0.917	0.968199	1.007	0.937716
P61924	Coatomer subunit zeta-1 [OS=Mus musculus]	2	1.181	0.266625	0.95	0.990767	1.021	0.988879
P61957	small ubiquitin-related modifier 2 [OS=Mus musculus]	2	1.067	0.530171	1.143	0.715017	0.982	0.984681
P61961	Ubiquitin-fold modifier 1 [OS=Mus musculus]	3	1.051	0.605188	0.942	0.998616	0.986	0.984731
P61963	DDB1- and CUL4-associated factor 7 [OS=Mus musculus]	2	1.042	0.842285	0.951	0.999991	1.14	0.665955
P61967	AP-1 complex subunit sigma-1A [OS=Mus musculus]	2	0.986	0.759375	0.67	0.60169	1.251	0.237415
P61971	nuclear transport factor 2 [OS=Mus musculus]	4	1.002	0.973598	0.844	0.932262	1.011	0.943116
P61979	Heterogeneous nuclear ribonucleoprotein K [OS=Mus musculus]	25	0.925	0.5476	0.839	0.73939	0.888	0.50452
P61982	14-3-3 protein gamma [OS=Mus musculus]	25	0.91	0.438076	1.037	0.932803	0.968	0.995593
P62069	Ubiquitin carboxyl-terminal hydrolase 46 [OS=Mus musculus]	5	0.886	0.234846	1.317	0.640749	1.049	0.940926
P62071	Ras-related protein R-Ras2 [OS=Mus musculus]	3	0.934	0.440716	1.039	0.954605	0.992	0.995593
P62075	mitochondrial import inner membrane translocase subunit TIM13 [OS=Mus musculus]	2	1.309	0.0336164	0.892	0.976951	1	0.996143
P62082	40S ribosomal protein S7 [OS=Mus musculus]	10	0.91	0.33482	1.066	0.91221	0.902	0.806999
P62137	serine/threonine-protein phosphatase PP1-alpha catalytic subunit [OS=Mus musculus]	18	0.93	0.466218	0.957	0.998496	0.938	0.960377
P62141	Serine/threonine-protein phosphatase PP1-beta catalytic subunit [OS=Mus musculus]	19	0.931	0.594722	0.99	0.984102	0.935	0.91616
P62192	26S proteasome regulatory subunit 4 [OS=Mus musculus]	10	1.005	0.932023	0.916	0.980622	0.949	0.984308
P62196	26S proteasome regulatory subunit 8 [OS=Mus musculus]	13	1.001	0.845917	0.809	0.658932	0.976	0.996143
P62204	Calmodulin [OS=Mus musculus]	5	2.006	2.23377e-13	0.976	0.976951	1.464	0.000301701
P62242	40S ribosomal protein S8 [OS=Mus musculus]	9	0.993	0.880819	0.947	0.995505	0.869	0.501826
P62245	40S ribosomal protein S15a [OS=Mus musculus]	5	0.931	0.491993	0.993	0.975826	0.9	0.837472
P62259	14-3-3 protein epsilon [OS=Mus musculus]	27	0.895	0.338435	0.814	0.615037	1.04	0.779473
P62264	40S ribosomal protein S14 [OS=Mus musculus]	8	0.888	0.22282	0.754	0.519092	0.821	0.21514
P62267	40S ribosomal protein S23 [OS=Mus musculus]	4	0.857	0.117804	1.155	0.754238	0.85	0.586539
P62270	40S ribosomal protein S18 [OS=Mus musculus]	7	0.93	0.554032	1.087	0.818308	0.91	0.837472
P62281	40S ribosomal protein S11 [OS=Mus musculus]	9	0.942	0.629006	0.837	0.808156	0.893	0.728513
P62301	40S ribosomal protein S13 [OS=Mus musculus]	7	0.917	0.473016	1.026	0.941088	0.909	0.828914
P62305	small nuclear ribonucleoprotein E [OS=Mus musculus]	2	0.869	0.15899	1.297	0.672367	0.992	0.998927
P62307	Small nuclear ribonucleoprotein F [OS=Mus musculus]	3	0.951	0.648315	1.023	0.942931	0.953	0.987093
P62309	Small nuclear ribonucleoprotein G [OS=Mus musculus]	2	0.956	0.608417	0.519	0.017072	0.469	7.88406e-16
P62313	U6 snRNA-associated Sm-like protein LSm6 [OS=Mus musculus]	3	0.87	0.184414	1.157	0.869699	0.923	0.924584
P62315	Small nuclear ribonucleoprotein Sm D1 [OS=Mus musculus]	4	0.844	0.0876704	0.559	0.0800408	0.898	0.855421
P62317	Small nuclear ribonucleoprotein Sm D2 [OS=Mus musculus]	4	0.903	0.328121	1.143	0.712481	0.866	0.665804
P62320	small nuclear ribonucleoprotein sm d3 [OS=Mus musculus]	4	0.845	0.102085	1.068	0.91221	0.673	0.000351302
P62331	ADP-ribosylation factor 6 [OS=Mus musculus]	5	1.055	0.564886	1.221	0.587853	1.119	0.524498
P62334	26S proteasome regulatory subunit 10B [OS=Mus musculus]	11	1.022	0.780674	0.907	0.976951	0.947	0.98092
P62482	Voltage-gated potassium channel subunit beta-2 [OS=Mus musculus]	14	1.027	0.609927	0.774	0.419055	1.009	0.925056
P62484	abl interactor 2 [OS=Mus musculus]	8	1.105	0.317777	0.472	0.00017378	0.896	0.840482
P62492	Ras-related protein Rab-11A [OS=Mus musculus]	11	0.426	0.000197882	6.531	2.45359e-05	0.746	0.754145
P62500-1	TSC22 domain family protein 1 [OS=Mus musculus]	2	0.974	0.766737	0.992	0.976951	1.025	0.996143
P62627	Dynein light chain roadblock-type 1 [OS=Mus musculus]	5	1.291	0.0138414	0.919	0.992379	1.007	0.961005
P62631	Elongation factor 1-alpha 2 [OS=Mus musculus]	18	0.864	0.184781	0.803	0.565411	0.972	0.99676
P62702	40S ribosomal protein S4 X isoform [OS=Mus musculus]	15	0.995	0.864934	0.91	0.955794	0.881	0.468624
P62715	serine/threonine-protein phosphatase 2A catalytic subunit beta isoform [OS=Mus musculus]	16	0.964	0.869958	1.052	0.91221	1.002	0.960377
P62717	60S ribosomal protein L18a [OS=Mus musculus]	7	0.968	0.752509	1.09	0.809337	0.918	0.925056
P62743	AP-2 complex subunit sigma [OS=Mus musculus]	6	0.959	0.82727	0.97	0.998616	0.956	0.977363
P62746	Rho-related GTP-binding protein RhoB [OS=Mus musculus]	11	0.934	0.616921	1.093	0.809337	0.992	0.977363
P62748	Hippocalcin-like protein 1 [OS=Mus musculus]	8	1.13	0.381579	1.091	0.932262	1.225	0.277417
P62751	60S ribosomal protein L23a [OS=Mus musculus]	6	0.927	0.481077	0.931	0.995505	0.904	0.880271
P62754	40S RIBOSOMAL PROTEIN S6 [OS=Mus musculus]	7	0.987	0.943073	1.035	0.932262	0.967	0.99676
P62761	Visinin-like protein 1 [OS=Mus musculus]	12	1.218	0.0203089	1.83	7.9034e-06	1.227	0.00117906
P62774	Myotrophin [OS=Mus musculus]	2	1.544	0.000270087	0.841	0.943651	1.15	0.736466
P62806	histone H4 [OS=Mus musculus]	11	0.816	0.052734	1.158	0.584375	1.009	0.925906
P62812	Gamma-aminobutyric acid receptor subunit alpha-1 [OS=Mus musculus]	7	1.025	0.821274	0.832	0.913722	0.896	0.851288
P62814	V-type proton ATPase subunit B brain isoform [OS=Mus musculus]	36	0.972	0.938788	0.854	0.794982	0.941	0.925056
P62821	Ras-related protein Rab-1A [OS=Mus musculus]	15	0.978	0.987036	1.126	0.703734	0.979	0.996143
P62823	ras-related protein Rab-3C [OS=Mus musculus]	16	0.954	0.780252	0.957	0.995505	0.949	0.96306
P62827	GTP-binding nuclear protein RAN [OS=Mus musculus]	11	0.907	0.413797	0.967	0.999991	0.876	0.372057
P62830	60S ribosomal protein L23 [OS=Mus musculus]	5	1.083	0.347144	0.95	0.999991	0.901	0.861063
P62835	ras-related protein Rap-1A [OS=Mus musculus]	18	0.958	0.81462	1.262	0.217682	1.143	0.0564362
P62843	40S ribosomal protein S15 [OS=Mus musculus]	2	0.746	0.0797333	0.384	0.181388	0.774	0.650296
P62849-1	40S ribosomal protein S24 [OS=Mus musculus]	3	0.875	0.216228	1.445	0.217682	0.958	0.984681
P62852	40S ribosomal protein S25 [OS=Mus musculus]	5	0.962	0.851889	1.028	0.954605	0.957	0.977363
P62855	40S ribosomal protein S26 [OS=Mus musculus]	4	0.893	0.261825	1.414	0.0942986	0.944	0.977363
P62858	40S ribosomal protein S28 [OS=Mus musculus]	4	0.902	0.295703	0.967	0.990767	0.827	0.347383
P62869	Elongin-B [OS=Mus musculus]	6	1.106	0.313984	0.831	0.91221	1.079	0.660013
P62874	Guanine nucleotide-binding protein G(I)/G(S)/G(T) subunit beta-1 [OS=Mus musculus]	19	0.952	0.762175	1.038	0.932262	1	0.963344
P62878	E3 ubiquitin-protein ligase RBX1 [OS=Mus musculus]	4	1.106	0.314574	0.674	0.435294	0.958	0.984681
P62880	Guanine nucleotide-binding protein G(I)/G(S)/G(T) subunit beta-2 [OS=Mus musculus]	20	0.931	0.590089	1.152	0.60441	1.003	0.95862
P62881-2	Isoform 2 of Guanine nucleotide-binding protein subunit beta-5 [OS=Mus musculus]	10	0.976	0.83399	0.739	0.515984	1.028	0.896173
P62889	60S ribosomal protein L30 [OS=Mus musculus]	5	0.918	0.411071	0.981	0.976951	0.914	0.919973
P62897	Cytochrome c somatic [OS=Mus musculus]	11	0.91	0.44083	1.242	0.26926	0.984	0.987093
P62900	60S ribosomal protein L31 [OS=Mus musculus]	3	0.943	0.586875	1.234	0.41805	0.901	0.86988
P62908	40S ribosomal protein S3 [OS=Mus musculus]	17	0.931	0.594217	1.162	0.575183	0.852	0.151045
P62918	60S ribosomal protein L8 [OS=Mus musculus]	9	0.979	0.92813	0.919	0.975821	0.88	0.660053
P62960	Nuclease-sensitive element-binding protein 1 [OS=Mus musculus]	3	1.281	0.177118	1.032	0.973738	0.994	0.996143
P62962	profilin-1 [OS=Mus musculus]	11	0.865	0.187085	0.99	0.984102	1	0.963344
P62983	Ubiquitin-40S ribosomal protein S27a [OS=Mus musculus]	11	0.983	0.962954	1.06	0.905671	0.979	0.996143
P62996-1	transformer-2 protein homolog beta [OS=Mus musculus]	4	0.809	0.0204185	1.244	0.611219	0.737	0.0472231
P63001	Ras-related C3 botulinum toxin substrate 1 [OS=Mus musculus]	10	0.948	0.728082	0.973	0.998435	0.918	0.810413
P63005-1	Platelet-activating factor acetylhydrolase IB subunit alpha [OS=Mus musculus]	15	1.025	0.628182	0.901	0.932262	0.969	0.996143
P63011	Ras-related protein Rab-3A [OS=Mus musculus]	18	0.842	0.110664	1.03	0.94911	1.002	0.960377
P63017	Heat shock cognate 71 kDa protein [OS=Mus musculus]	49	0.998	0.834936	0.928	0.974279	0.944	0.940926
P63024	Vesicle-associated membrane protein 3 [OS=Mus musculus]	8	1.065	0.71125	1.029	0.972917	1.13	0.924584
P63028	Translationally-controlled tumor protein [OS=Mus musculus]	7	0.883	0.220803	0.725	0.365687	1.034	0.872214
P63034	Cytohesin-2 [OS=Mus musculus]	3	1.078	0.561403	1.498	0.156732	1.13	0.700911
P63037	DnaJ homolog subfamily A member 1 [OS=Mus musculus]	11	1.014	0.833305	0.872	0.932262	0.937	0.969262
P63038-1	60 kDa heat shock protein mitochondrial [OS=Mus musculus]	45	1.02	0.662985	0.97	0.998509	0.997	0.974809
P63044	Vesicle-associated membrane protein 2 [OS=Mus musculus]	10	0.685	0.000149011	0.921	0.972917	0.952	0.974412
P63046-1	Sulfotransferase 4A1 [OS=Mus musculus]	5	1.172	0.113882	0.581	0.138516	0.913	0.925056
P63073	Eukaryotic translation initiation factor 4E [OS=Mus musculus]	4	0.987	0.910296	1.136	0.77652	0.986	0.993842
P63080	Gamma-aminobutyric acid receptor subunit beta-3 [OS=Mus musculus]	7	1.023	0.802817	0.536	0.0426549	0.947	0.977363
P63082	V-type proton ATPase 16 kDa proteolipid subunit [OS=Mus musculus]	4	0.829	0.0616764	0.658	0.129306	1.138	0.228722
P63085	mitogen-activated protein kinase 1 [OS=Mus musculus]	20	0.911	0.447566	0.934	0.976951	0.94	0.925056
P63087-2	Isoform Gamma-2 of Serine/threonine-protein phosphatase PP1-gamma catalytic subunit [OS=Mus musculus]	17	0.883	0.227908	1.059	0.920109	0.979	0.987632
P63089	Pleiotrophin [OS=Mus musculus]	5	1.124	0.230363	1.093	0.881054	0.898	0.897792
P63094	Guanine nucleotide-binding protein G(s) subunit alpha isoforms short [OS=Mus musculus]	12	1.038	0.624334	1.112	0.77652	1.047	0.828914
P63101	14-3-3 protein zeta/delta [OS=Mus musculus]	34	0.971	0.926996	0.961	0.997757	0.993	0.977363
P63137-1	Gamma-aminobutyric acid receptor subunit beta-2 [OS=Mus musculus]	5	1.011	0.987418	1.032	0.974547	0.995	0.996143
P63141	Potassium voltage-gated channel subfamily A member 2 [OS=Mus musculus]	8	1.053	0.606852	0.844	0.950707	1.159	0.320226
P63143	voltage-gated potassium channel subunit beta-1 [OS=Mus musculus]	4	1.03	0.969993	0.815	0.972917	1.035	0.984681
P63158	High mobility group protein B1 [OS=Mus musculus]	8	0.786	0.0108065	0.466	6.69136e-05	0.78	0.015981
P63168	Dynein light chain 1 cytoplasmic [OS=Mus musculus]	5	0.895	0.259023	0.5	0.0103768	0.868	0.694709
P63213	Guanine nucleotide-binding protein G(I)/G(S)/G(O) subunit gamma-2 [OS=Mus musculus]	2	1.082	0.59366	0.476	0.0501651	0.722	0.0405612
P63216	Guanine nucleotide-binding protein G(I)/G(S)/G(O) subunit gamma-3 [OS=Mus musculus]	4	0.927	0.392321	0.523	0.0551325	0.814	0.336646
P63242	Eukaryotic translation initiation factor 5A-1 [OS=Mus musculus]	11	0.859	0.165136	1.097	0.789056	1.039	0.786091
P63260	Actin cytoplasmic 2 [OS=Mus musculus]	33	1.187	0.0408241	1.346	0.0833778	1.191	0.00749012
P63276	40S ribosomal protein S17 [OS=Mus musculus]	5	0.965	0.750622	0.761	0.615037	0.907	0.899408
P63280	SUMO-conjugating enzyme ubc9 [OS=Mus musculus]	2	0.768	0.0362999	1.349	0.672367	1.331	0.329219
P63318	Protein kinase C gamma type [OS=Mus musculus]	37	0.876	0.237606	0.839	0.738789	0.949	0.963344
P63321	Ras-related protein Ral-A [OS=Mus musculus]	11	1.011	0.810884	1.012	0.972917	0.991	0.977363
P63323	40S ribosomal protein S12 [OS=Mus musculus]	9	1.024	0.72674	1.001	0.974279	1.043	0.839673
P63325	40S ribosomal protein S10 [OS=Mus musculus]	4	0.893	0.27605	1.181	0.615037	0.958	0.992717
P63328	Serine/threonine-protein phosphatase 2B catalytic subunit alpha isoform [OS=Mus musculus]	31	0.876	0.239227	0.944	0.984102	0.933	0.904449
P63330	Serine/threonine-protein phosphatase 2A catalytic subunit alpha isoform [OS=Mus musculus]	15	1.258	0.0684865	1.144	0.863566	1.305	0.0891616
P67778	Prohibitin [OS=Mus musculus]	18	0.967	0.89765	1.052	0.91221	1.021	0.887088
P67871	Casein kinase II subunit beta [OS=Mus musculus]	4	1.162	0.123455	0.649	0.372205	0.931	0.963344
P67984	60S ribosomal protein L22 [OS=Mus musculus]	4	0.921	0.428658	0.983	0.976951	0.921	0.930423
P68033	Actin alpha cardiac muscle 1 [OS=Mus musculus]	25	1.04	0.519301	1.033	0.941088	1.159	0.030055
P68037	Ubiquitin-conjugating enzyme E2 L3 [OS=Mus musculus]	6	0.848	0.108131	1.359	0.149865	1.139	0.227806
P68040	Receptor of activated protein C kinase 1 [OS=Mus musculus]	13	1.077	0.31001	1.012	0.973738	0.958	0.977363
P68181-1	cAMP-dependent protein kinase catalytic subunit beta [OS=Mus musculus]	11	0.866	0.166821	0.958	0.99566	0.734	0.104815
P68254-1	14-3-3 protein theta [OS=Mus musculus]	27	0.99	0.903718	1.035	0.936268	0.984	0.987093
P68368	Tubulin alpha-4A chain [OS=Mus musculus]	38	0.982	0.976791	1.011	0.973738	1.078	0.420754
P68369	tubulin alpha-1A chain [OS=Mus musculus]	41	1.033	0.568968	1.075	0.862895	1.011	0.925056
P68372	Tubulin beta-4B chain [OS=Mus musculus]	35	1.057	0.415416	0.926	0.973738	1.003	0.954116
P68373	Tubulin alpha-1C chain [OS=Mus musculus]	38	0.647	1.06483e-05	1.597	0.00105073	1.024	0.867809
P68404-2	Isoform Beta-II of Protein kinase C beta type [OS=Mus musculus]	28	0.934	0.615117	0.779	0.409159	0.958	0.977363
P68433	Histone H3.1 [OS=Mus musculus]	5	0.775	0.013097	1.168	0.552432	0.964	0.984681
P68510	14-3-3 protein eta [OS=Mus musculus]	25	0.885	0.282672	1.064	0.895922	1.058	0.636609
P69566	Ran-binding protein 9 [OS=Mus musculus]	2	1.16	0.28037	0.415	0.0497149	1.32	0.347383
P70122	Ribosome matu n protein SBDS [OS=Mus musculus]	3	0.979	0.732669	4.35	1.46067e-10	0.909	0.924584
P70124	Serpin B5 [OS=Mus musculus]	2	2.869	1e-17	0.032	5.72421e-16	0.987	0.996143
P70168	Importin subunit beta-1 [OS=Mus musculus]	27	0.978	0.988389	0.933	0.976951	0.844	0.11059
P70175	Disks large homolog 3 [OS=Mus musculus]	22	1.002	0.902694	0.911	0.974279	1.044	0.841249
P70182-3	Isoform 3 of Phosphatidylinositol 4-phosphate 5-kinase type-1 alpha [OS=Mus musculus]	4	0.925	0.456268	0.528	0.38988	1.071	0.974809
P70188-1	Kinesin-associated protein 3 [OS=Mus musculus]	6	1.119	0.422508	0.947	0.999991	1.06	0.930423
P70195	Proteasome subunit beta type-7 [OS=Mus musculus]	10	0.945	0.578131	0.943	0.998496	1.637	1.10743e-08
P70202	Latexin [OS=Mus musculus]	4	0.851	0.117441	1.01	0.973738	0.956	0.98092
P70206	Plexin-A1 [OS=Mus musculus]	22	0.917	0.396971	1.136	0.77652	0.797	0.158044
P70232-1	Neural cell adhesion molecule L1-like protein [OS=Mus musculus]	9	1.085	0.384047	1.119	0.856653	1.101	0.803046
P70236	Dual specificity mitogen-activated protein kinase kinase 6 [OS=Mus musculus]	4	0.958	0.59945	0.947	0.999991	1.01	0.984681
P70257	Nuclear factor 1 X-type [OS=Mus musculus]	2	1.442	0.0456034	0.422	0.217682	0.496	0.0175096
P70280	vesicle-associated membrane protein 7 [OS=Mus musculus]	5	0.899	0.308262	1.037	0.972917	0.963	0.987093
P70288	Histone deacetylase 2 [OS=Mus musculus]	4	0.964	0.633832	0.995	0.985832	0.852	0.650296
P70290	55 kDa erythrocyte membrane protein [OS=Mus musculus]	5	1.084	0.531303	0.938	0.998496	0.951	0.98092
P70296	phosphatidylethanolamine-binding protein 1 [OS=Mus musculus]	15	0.868	0.199683	1.132	0.677837	1.21	0.00300951
P70297	signal transducing adapter molecule 1 [OS=Mus musculus]	8	0.979	0.844957	0.85	0.941088	0.987	0.98092
P70302	stromal interaction molecule 1 [OS=Mus musculus]	3	1.058	0.764711	0.974	0.993077	0.974	0.987503
P70303	CTP synthase 2 [OS=Mus musculus]	2	1.072	0.8275	1.22	0.830501	0.971	0.987093
P70318	Nucleolysin TIAR [OS=Mus musculus]	2	1.064	0.721583	1.142	0.893717	0.924	0.924584
P70333	heterogeneous nuclear ribonucleoprotein H2 [OS=Mus musculus]	9	0.945	0.538231	1.294	0.421143	0.982	0.996143
P70336-1	Rho-associated protein kinase 2 [OS=Mus musculus]	22	1.089	0.400095	0.715	0.377089	1.009	0.943116
P70349	Histidine triad nucleotide-binding protein 1 [OS=Mus musculus]	5	0.991	0.894501	0.91	0.964486	0.974	0.996932
P70362	Ubiquitin recognition factor in ER-associated degradation protein 1 [OS=Mus musculus]	2	1.067	0.6968	0.943	0.998616	1.094	0.837472
P70372	ELAV-like protein 1 [OS=Mus musculus]	8	0.975	0.964325	1.333	0.098964	1.142	0.0600202
P70398	Probable ubiquitin carboxyl-terminal hydrolase FAF-X [OS=Mus musculus]	29	1.069	0.404472	0.76	0.564371	0.921	0.927932
P70399	tumor suppressor p53-binding protein 1 [OS=Mus musculus]	3	1.034	0.938461	0.701	0.856653	0.707	0.455101
P70404	Isocitrate dehydrogenase [NAD] subunit gamma 1 mitochondrial [OS=Mus musculus]	10	0.994	0.876609	0.783	0.430619	0.979	0.996143
P70408	cadherin-10 [OS=Mus musculus]	2	1.161	0.244321	0.904	0.995505	1.034	0.98103
P70414	Sodium/calcium exchanger 1 [OS=Mus musculus]	8	1.041	0.672044	0.846	0.932803	1.212	0.0742829
P70429-1	Ena/VASP-like protein [OS=Mus musculus]	4	1.072	0.705089	1.061	0.932803	1.011	0.996623
P70441-1	Na(+)/H(+) exchange regulatory cofactor NHE-RF1 [OS=Mus musculus]	14	1.347	0.000883862	0.804	0.674658	1.099	0.474674
P70452	Syntaxin-4 [OS=Mus musculus]	2	1.109	0.558522	0.97	0.985832	1.046	0.98092
P70663	SPARC-like protein 1 [OS=Mus musculus]	6	0.969	0.728237	1.318	0.439816	0.898	0.900913
P70670	Nascent polypeptide-associated complex subunit alpha muscle-specific form [OS=Mus musculus]	6	0.842	0.0895434	1.194	0.576901	0.948	0.984308
P70697	Uroporphyrinogen decarboxylase [OS=Mus musculus]	3	0.638	0.00117634	0.544	0.451358	0.846	0.803046
P70698	CTP synthase 1 [OS=Mus musculus]	4	0.862	0.140734	1.344	0.592568	0.918	0.91493
P70699	lysosomal alpha-glucosidase [OS=Mus musculus]	10	0.965	0.728003	0.704	0.499905	0.932	0.966033
P70704-1	Phospholipid-transporting ATPase IA [OS=Mus musculus]	25	1.029	0.600154	0.886	0.91221	1.091	0.36309
P80313	T-complex protein 1 subunit eta [OS=Mus musculus]	24	0.995	0.866726	0.97	0.998496	0.945	0.946467
P80314	T-complex protein 1 subunit beta [OS=Mus musculus]	31	1.004	0.788277	0.925	0.973738	0.942	0.93464
P80315	T-complex protein 1 subunit delta [OS=Mus musculus]	29	0.98	0.989719	0.982	0.993701	0.94	0.925056
P80316	T-complex protein 1 subunit epsilon [OS=Mus musculus]	26	0.996	0.857673	0.91	0.954605	0.969	0.996143
P80317	T-complex protein 1 subunit zeta [OS=Mus musculus]	20	0.997	0.850403	1.024	0.96527	0.989	0.977794
P80318	T-complex protein 1 subunit gamma [OS=Mus musculus]	26	1.05	0.456086	0.91	0.954605	0.942	0.931334
P80560-1	Receptor-type tyrosine-protein phosphatase N2 [OS=Mus musculus]	3	0.907	0.300389	0.956	0.993077	1.04	0.977363
P82198	Transforming growth factor-beta-induced protein ig-h3 [OS=Mus musculus]	3	0.01	1e-17	100	5.72421e-16	1.453	0.611866
P83093	Stromal interaction molecule 2 [OS=Mus musculus]	2	0.824	0.201958	0.991	0.976951	0.527	0.0261711
P83510	Traf2 and NCK-interacting protein kinase [OS=Mus musculus]	11	1.121	0.40948	0.928	0.995505	1.053	0.925056
P83741	Serine/threonine-protein kinase WNK1 [OS=Mus musculus]	3	1.07	0.683794	1.064	0.936514	1.185	0.837969
P83882	60S ribosomal protein L36a [OS=Mus musculus]	3	0.888	0.183407	1.178	0.74544	0.894	0.874453
P83887	tubulin gamma-1 chain [OS=Mus musculus]	4	0.425	4.1377e-05	0.382	0.213313	0.78	0.766861
P83917	Chromobox protein homolog 1 [OS=Mus musculus]	2	0.823	0.205527	2.294	0.0715816	1.02	0.996143
P83940	elongin-C [OS=Mus musculus]	2	0.843	0.08259	1.271	0.672367	0.764	0.225718
P84075	Neuron-specific calcium-binding protein hippocalcin [OS=Mus musculus]	13	1.132	0.123478	1.044	0.924943	1.157	0.0326179
P84078	ADP-ribosylation factor 1 [OS=Mus musculus]	17	0.764	0.00837656	1.168	0.551751	0.966	0.988753
P84084	ADP-ribosylation factor 5 [OS=Mus musculus]	12	0.972	0.796825	1.058	0.91221	1.062	0.766044
P84086	complexin-2 [OS=Mus musculus]	3	0.902	0.320966	1.148	0.848185	1.597	0.00030263
P84089	Enhancer of rudimentary homolog [OS=Mus musculus]	2	1.534	0.000270064	0.87	0.972917	1.215	0.39005
P84091	AP-2 complex subunit mu [OS=Mus musculus]	30	0.971	0.933039	0.903	0.935417	0.917	0.804539
P84096	Rho-related GTP-binding protein RhoG [OS=Mus musculus]	12	1.162	0.069319	1.135	0.667365	1.062	0.5883
P84099	60S ribosomal protein L19 [OS=Mus musculus]	3	1.06	0.579336	0.945	0.998435	0.916	0.925056
P84104-1	Serine/arginine-rich splicing factor 3 [OS=Mus musculus]	6	0.928	0.475187	0.896	0.964486	0.886	0.71894
P84228	histone H3.2 [OS=Mus musculus]	5	0.401	1.9984e-15	1.611	0.188254	0.908	0.923075
P84244	histone H3.3 [OS=Mus musculus]	5	0.428	1e-17	2.568	5.24941e-09	0.938	0.924584
P84309-1	Adenylate cyclase type 5 [OS=Mus musculus]	6	1.084	0.59296	0.786	0.893717	1.041	0.964055
P85094	isochorismatase domain-containing protein 2A [OS=Mus musculus]	6	0.775	0.00949286	0.862	0.964282	0.891	0.813398
P97290	Plasma protease C1 inhibitor [OS=Mus musculus]	2
P97300	Neuroplastin [OS=Mus musculus]	13	0.988	0.926366	0.857	0.809294	0.902	0.660013
P97300-3	Isoform 3 of Neuroplastin [OS=Mus musculus]	8	0.341	1e-17	0.092	5.72421e-16	0.228	7.88406e-16
P97315	Cysteine and glycine-rich protein 1 [OS=Mus musculus]	10	0.996	0.85232	1.103	0.771536	1.019	0.89051
P97333	Neuropilin-1 [OS=Mus musculus]	4	0.968	0.606409	0.336	0.000975798	0.855	0.762512
P97350	Plakophilin-1 [OS=Mus musculus]	3	2.334	8.96035e-06	0.037	5.72421e-16	1.779	0.145943
P97351	40S ribosomal protein S3a [OS=Mus musculus]	14	0.935	0.626588	1.024	0.96527	0.886	0.479191
P97355	Spermine synthase [OS=Mus musculus]	11	0.906	0.334931	1.073	0.878282	1.026	0.91402
P97364	Selenide water dikinase 2 [OS=Mus musculus]	2	1.183	0.344258	0.69	0.869699	0.547	0.0310674
P97370	sodium/potassium-transporting ATPase subunit beta-3 [OS=Mus musculus]	6	1.15	0.139823	1.093	0.822979	1.229	0.04069
P97371	Proteasome activator complex subunit 1 [OS=Mus musculus]	4	0.634	4.70232e-05	2.468	0.000486209	1.015	0.977363
P97372	proteasome activator complex subunit 2 [OS=Mus musculus]	8	0.9	0.311406	1.143	0.826887	0.816	0.5045
P97379-1	Ras GTPase-activating protein-binding protein 2 [OS=Mus musculus]	7	1.117	0.282234	1.188	0.602626	0.927	0.941057
P97384	annexin A11 [OS=Mus musculus]	8	0.883	0.203329	1.178	0.705146	1.06	0.800866
P97390	Vacuolar protein sorting-associated protein 45 [OS=Mus musculus]	10	0.975	0.790314	0.834	0.935006	0.925	0.937716
P97393	Rho GTPase-activating protein 5 [OS=Mus musculus]	3	0.967	0.701857	0.725	0.91221	1.766	0.0353497
P97411-1	Islet cell autoantigen 1 [OS=Mus musculus]	3	1.043	0.910467	0.706	0.703275	1.145	0.800562
P97427	Dihydropyrimidinase-related protein 1 [OS=Mus musculus]	32	1.053	0.442598	0.801	0.557068	0.849	0.13451
P97429	annexin A4 [OS=Mus musculus]	4	0.776	0.0120605	1.29	0.674658	0.76	0.168177
P97441	Zinc transporter 3 [OS=Mus musculus]	5	1.032	0.769946	0.947	0.998435	1.201	0.394679
P97445	Voltage-dependent P/Q-type calcium channel subunit alpha-1A [OS=Mus musculus]	4	1.122	0.580974	0.834	0.976951	1.039	0.987093
P97447-1	Four and a half LIM domains protein 1 [OS=Mus musculus]	11	0.896	0.270909	1.142	0.736168	0.851	0.510465
P97449	aminopeptidase N [OS=Mus musculus]	5	1.119	0.45192	1.307	0.640264	1.007	0.996143
P97454	mothers against decapentaplegic homolog 5 [OS=Mus musculus]	2	1.072	0.684945	0.367	0.0355347	1.039	0.987093
P97461	40S ribosomal protein S5 [OS=Mus musculus]	7	1.07	0.457419	1.061	0.907415	1.013	0.940926
P97467	Peptidyl-glycine alpha-amidating monooxygenase [OS=Mus musculus]	4	1.052	0.788055	0.751	0.794344	0.817	0.378019
P97470	Serine/threonine-protein phosphatase 4 catalytic subunit [OS=Mus musculus]	3	0.919	0.412343	1.228	0.640994	0.978	0.999863
P97478	5-demethoxyubiquinone hydroxylase mitochondrial [OS=Mus musculus]	3	1.05	0.741622	1.002	0.976951	0.976	0.993365
P97492	Regulator of G-protein signaling 14 [OS=Mus musculus]	9	0.946	0.549024	0.892	0.976951	0.941	0.977363
P97493	Thioredoxin mitochondrial [OS=Mus musculus]	2	1.018	0.982666	0.665	0.57893	1.238	0.205546
P97494	glutamate--cysteine ligase catalytic subunit [OS=Mus musculus]	10	0.97	0.746504	0.706	0.572917	0.955	0.982584
P97742	Carnitine O-palmitoyltransferase 1 liver isoform [OS=Mus musculus]	4	0.846	0.0932518	0.825	0.973738	0.499	1.42606e-05
P97765	WW domain-binding protein 2 [OS=Mus musculus]	6	0.951	0.625427	0.972	0.985832	0.943	0.977363
P97772-1	Metabotropic glutamate receptor 1 [OS=Mus musculus]	4	1.015	0.948042	1.72	0.138516	0.981	0.995593
P97797	tyrosine-protein phosphatase non-receptor type substrate 1 [OS=Mus musculus]	14	1.14	0.401726	0.859	0.977982	1.245	0.664015
P97797-2	Isoform 2 of Tyrosine-protein phosphatase non-receptor type substrate 1 [OS=Mus musculus]	15	1.27	0.00575592	0.932	0.975826	0.997	0.974809
P97798-1	neogenin [OS=Mus musculus]	7	1.265	0.0422899	0.761	0.797021	0.934	0.940926
P97807-1	fumarate hydratase mitochondrial [OS=Mus musculus]	21	1.04	0.519848	0.927	0.974279	0.964	0.984681
P97819-1	85/88 kDa calcium-independent phospholipase A2 [OS=Mus musculus]	2	0.945	0.572118	0.62	0.715903	0.872	0.923075
P97820	Mitogen-activated protein kinase kinase kinase kinase 4 [OS=Mus musculus]	6
P97822	Acidic leucine-rich nuclear phosphoprotein 32 family member E [OS=Mus musculus]	3	0.979	0.786524	0.932	0.995505	0.864	0.792022
P97823-1	Acyl-protein thioesterase 1 [OS=Mus musculus]	4	1.134	0.199814	0.997	0.975826	1.105	0.766044
P97855	Ras GTPase-activating protein-binding protein 1 [OS=Mus musculus]	4	1.03	0.947848	0.794	0.935417	0.802	0.611866
P97927	Laminin subunit alpha-4 [OS=Mus musculus]	2	1.039	0.895299	0.904	0.998496	1.856	0.0586563
P97950	Ras-related protein Rab-33A [OS=Mus musculus]	3	1.023	0.969443	0.374	0.00456305	1.04	0.977363
P98084	amyloid-beta A4 precursor protein-binding family A member 2 [OS=Mus musculus]	4	1.174	0.214221	0.853	0.966708	0.908	0.905271
P98086	Complement C1q subcomponent subunit A [OS=Mus musculus]	4	1.071	0.412641	1.074	0.881054	1.003	0.964055
P98203-1	Armadillo repeat protein deleted in velo-cardio-facial syndrome homolog [OS=Mus musculus]	3	1.231	0.272008	0.753	0.932803	1.036	0.993842
P99024	tubulin beta-5 chain [OS=Mus musculus]	35	1.048	0.46802	0.821	0.651792	1.02	0.889902
P99026	Proteasome subunit beta type-4 [OS=Mus musculus]	7	0.984	0.90645	0.924	0.993077	0.92	0.925056
P99027	60S acidic ribosomal protein P2 [OS=Mus musculus]	3	1.123	0.395941	1.479	0.355482	0.913	0.924584
P99029-2	Isoform Cytoplasmic+peroxisomal of Peroxiredoxin-5 mitochondrial [OS=Mus musculus]	15	0.892	0.320611	0.928	0.974279	1.044	0.74556
Q00493	Carboxypeptidase E [OS=Mus musculus]	16	1.005	0.829706	0.851	0.856653	0.975	0.99676
Q00612	Glucose-6-phosphate 1-dehydrogenase X [OS=Mus musculus]	9	1.02	0.855558	1.241	0.551751	0.954	0.982584
Q00623	Apolipoprotein A-I [OS=Mus musculus]	3	0.414	1.5099e-14	1.307	0.676571	1.278	0.143092
Q00897	Alpha-1-antitrypsin 1-4 [OS=Mus musculus]	10	0.809	0.0313497	1.115	0.818001	1.002	0.963344
Q00915	Retinol-binding protein 1 [OS=Mus musculus]	3	0.792	0.012136	1.549	0.192807	0.881	0.837472
Q00PI9	heterogeneous nuclear ribonucleoprotein U-like protein 2 [OS=Mus musculus]	15	1.109	0.286939	0.721	0.424657	0.879	0.766044
Q01063	cAMP-specific 3' 5'-cyclic phosphodiesterase 4D [OS=Mus musculus]	5	0.998	0.861571	0.746	0.791269	1.006	0.995593
Q01065	Calcium/calmodulin-dependent 3' 5'-cyclic nucleotide phosphodiesterase 1B [OS=Mus musculus]	12	0.957	0.674529	0.556	0.0536613	0.718	0.00624436
Q01097	Glutamate receptor ionotropic NMDA 2B [OS=Mus musculus]	21	0.919	0.418415	0.738	0.494914	0.84	0.449113
Q01405	protein transport protein Sec23A [OS=Mus musculus]	11	0.986	0.894982	0.767	0.741073	0.873	0.761455
Q01730	Ras suppressor protein 1 [OS=Mus musculus]	2	1.065	0.688521	1.563	0.217682	1.4	0.116357
Q01768	nucleoside diphosphate kinase b [OS=Mus musculus]	8	0.76	0.00329353	1.021	0.972917	0.947	0.974809
Q01853	Transitional endoplasmic reticulum ATPase [OS=Mus musculus]	49	1.075	0.322653	0.883	0.910167	0.979	0.996143
Q02013	aquaporin-1 [OS=Mus musculus]	4	0.583	8.58743e-07	2.79	9.73661e-05	0.704	0.0330468
Q02053	Ubiquitin-like modifier-activating enzyme 1 [OS=Mus musculus]	47	1.028	0.605692	0.917	0.968199	0.954	0.974809
Q02105	Complement C1q subcomponent subunit C [OS=Mus musculus]	3	1.332	0.00286502	1.028	0.957084	0.863	0.670725
Q02248	Catenin beta-1 [OS=Mus musculus]	23	1.024	0.632071	0.634	0.0116828	0.944	0.950599
Q02257	Junction plakoglobin [OS=Mus musculus]	15	0.922	0.444128	0.151	5.72421e-16	1.009	0.950466
Q02357	ankyrin-1 [OS=Mus musculus]	10	1.089	0.470187	0.775	0.808156	1.008	0.977363
Q03137	Ephrin type-A receptor 4 [OS=Mus musculus]	15	0.984	0.909372	0.911	0.97748	0.925	0.941057
Q03141	MAP/microtubule affinity-regulating kinase 3 [OS=Mus musculus]	8	1.025	0.982843	0.721	0.91221	1.086	0.974809
Q03157	Amyloid-like protein 1 [OS=Mus musculus]	2	1.079	0.666113	0.564	0.343475	3.807	7.88406e-16
Q03173-1	Protein enabled homolog [OS=Mus musculus]	8	1.023	0.9117	0.802	0.91221	1.472	0.0046221
Q03265	ATP synthase subunit alpha mitochondrial [OS=Mus musculus]	46	0.898	0.359171	0.997	0.976951	0.975	0.999863
Q03734	Serine protease inhibitor A3M [OS=Mus musculus]	3	1.123	0.584485	1.358	0.712481	0.614	0.2025
Q04447	Creatine kinase B-type [OS=Mus musculus]	24	0.85	0.133106	0.948	0.990767	1.006	0.940926
Q04690	Neurofibromin [OS=Mus musculus]	10	1.062	0.61898	1.228	0.729979	0.773	0.269259
Q04735-1	Cyclin-dependent kinase 16 [OS=Mus musculus]	4	1.245	0.0233481	1	0.974547	1.288	0.118474
Q04736	tyrosine-protein kinase Yes [OS=Mus musculus]	5	0.957	0.651492	1.329	0.747423	1.052	0.977363
Q04857	Collagen alpha-1(VI) chain [OS=Mus musculus]	3	1.789	1.21905e-06	0.683	0.769688	1.203	0.840482
Q04859-1	serine/threonine-protein kinase MAK [OS=Mus musculus]	2	0.737	0.00261893	1.887	0.0480079	0.953	0.974809
Q04899	Cyclin-dependent kinase 18 [OS=Mus musculus]	4	0.982	0.88456	1.737	0.320337	1.351	0.657088
Q05512	Serine/threonine-protein kinase MARK2 [OS=Mus musculus]	11	1.017	0.880001	0.602	0.144086	0.916	0.924584
Q05793	Basement membrane-specific heparan sulfate proteoglycan core protein [OS=Mus musculus]	23	1.075	0.45665	0.718	0.645993	0.655	0.000492218
Q05816	Fatty acid-binding protein epidermal [OS=Mus musculus]	13	0.799	0.0315194	1.035	0.936268	1.026	0.851288
Q05909	Receptor-type tyrosine-protein phosphatase gamma [OS=Mus musculus]	2	0.91	0.308213	0.573	0.439868	0.903	0.925056
Q05920	pyruvate carboxylase mitochondrial [OS=Mus musculus]	35	1.018	0.676082	1.005	0.975626	0.95	0.964055
Q05A62-1	Dynein light chain 1 axonemal [OS=Mus musculus]	2	0.993	0.887293	0.914	0.990767	0.978	0.998289
Q05BC3	Echinoderm microtubule-associated protein-like 1 [OS=Mus musculus]	4	1.164	0.272154	0.725	0.754238	0.577	0.0137861
Q06138	Calcium-binding protein 39 [OS=Mus musculus]	6	1.036	0.719024	1.132	0.794273	1.119	0.535661
Q06185	ATP synthase subunit e mitochondrial [OS=Mus musculus]	4	0.983	0.977632	0.76	0.320337	0.892	0.607133
Q06335	Amyloid-like protein 2 [OS=Mus musculus]	3	0.902	0.372636	0.506	0.225232	1.006	0.996143
Q06890	Clusterin [OS=Mus musculus]	8	1.541	2.63629e-05	1.189	0.573535	1.08	0.74556
Q07076	Annexin A7 [OS=Mus musculus]	18	0.987	0.929737	1.005	0.974279	0.943	0.952748
Q07113	Cation-independent mannose-6-phosphate receptor [OS=Mus musculus]	2
Q07235	Glia-derived nexin [OS=Mus musculus]	2	0.791	0.0183942	1.279	0.661217	0.944	0.974809
Q07417	Short-chain specific acyl-CoA dehydrogenase mitochondrial [OS=Mus musculus]	6	1.086	0.568021	1.067	0.950707	0.881	0.789289
Q07813-1	Apoptosis regulator BAX [OS=Mus musculus]	3	1.068	0.68566	0.861	0.972917	1.059	0.925056
Q08091	Calponin-1 [OS=Mus musculus]	6	0.747	0.00382422	1.191	0.742213	1.108	0.74556
Q08274	Dystrophia myotonica WD repeat-containing protein [OS=Mus musculus]	6	0.986	0.864876	0.94	0.999991	0.883	0.845103
Q08331	Calretinin [OS=Mus musculus]	11	0.961	0.738877	1.1	0.809337	1.206	0.0455787
Q08460-1	Calcium-activated potassium channel subunit alpha-1 [OS=Mus musculus]	6	1.113	0.276544	0.744	0.752203	1.101	0.800866
Q08509	Epidermal growth factor receptor kinase substrate 8 [OS=Mus musculus]	3	1.122	0.38486	0.12	2.42845e-10	0.383	1.13629e-07
Q08642	Protein-arginine deiminase type-2 [OS=Mus musculus]	11	0.918	0.394978	1.002	0.972917	1.107	0.473131
Q08943	FACT complex subunit SSRP1 [OS=Mus musculus]	2	1.183	0.420697	1.227	0.851566	1.211	0.875421
Q0GNC1	Inverted formin-2 [OS=Mus musculus]	5	1.077	0.616428	0.991	0.976951	1.087	0.924584
Q0KL02	Triple functional domain protein [OS=Mus musculus]	22	1.071	0.513094	0.846	0.91221	0.852	0.55878
Q0P5W1	Vacuolar protein sorting-associated protein 8 homolog [OS=Mus musculus]	2	0.971	0.661047	0.821	0.923159	0.973	0.984681
Q0VBF8	protein stum homolog [OS=Mus musculus]	3	1.061	0.471933	1.105	0.786915	1.067	0.74556
Q0VE82	Copine-7 [OS=Mus musculus]	13	0.485	2.22045e-14	0.921	0.993151	1.023	0.922336
Q0VGY8	Protein TANC1 [OS=Mus musculus]	9	1.046	0.838556	0.782	0.878863	1.004	0.996143
Q11011	puromycin-sensitive aminopeptidase [OS=Mus musculus]	32	1.012	0.72883	0.907	0.946236	0.979	0.996143
Q11136	xaa-Pro dipeptidase [OS=Mus musculus]	10	0.923	0.442878	0.894	0.976951	0.954	0.990608
Q148V7-1	LisH domain and HEAT repeat-containing protein KIAA1468 [OS=Mus musculus]	13	1.111	0.314967	0.676	0.390982	0.948	0.98092
Q14BB9	MAP6 domain-containing protein 1 [OS=Mus musculus]	8	1.17	0.131191	1.066	0.897319	1.23	0.0326179
Q14BI2	Metabotropic glutamate receptor 2 [OS=Mus musculus]	6	1.154	0.121423	0.709	0.640994	1.105	0.794836
Q14CH0-2	Isoform 2 of Protein FAM171B [OS=Mus musculus]	7	1.131	0.368718	0.952	0.999991	1.187	0.625339
Q2M3X8-1	Phosphatase and actin regulator 1 [OS=Mus musculus]	4	1.048	0.734689	0.7	0.660445	0.95	0.977363
Q2NL51	Glycogen synthase kinase-3 alpha [OS=Mus musculus]	11	0.992	0.964645	0.942	0.998616	0.943	0.977363
Q2PFD7-1	PH and SEC7 domain-containing protein 3 [OS=Mus musculus]	20	0.965	0.87408	0.914	0.966708	0.949	0.961005
Q2TBE6	Phosphatidylinositol 4-kinase type 2-alpha [OS=Mus musculus]	3	1.023	0.988667	1.202	0.797021	1.113	0.874581
Q2TPA8	Hydroxysteroid dehydrogenase-like protein 2 [OS=Mus musculus]	3	0.985	0.771091	0.985	0.993701	0.991	0.99676
Q32NY4-1	Metal transporter CNNM3 [OS=Mus musculus]	2	0.747	0.173893	0.01	5.72421e-16	0.832	0.897792
Q3B7Z2	Oxysterol-binding protein 1 [OS=Mus musculus]	5	1.018	0.984238	0.761	0.827831	1.009	0.98661
Q3KNM2	E3 ubiquitin-protein ligase MARCH5 [OS=Mus musculus]	5	0.849	0.133081	1.115	0.91221	0.986	0.997228
Q3TBL6	Tumor necrosis factor alpha-induced protein 8-like protein 3 [OS=Mus musculus]	2	0.734	0.00344122	1.969	0.0520103	1.214	0.60583
Q3TBW2	39S ribosomal protein L10 mitochondrial [OS=Mus musculus]	3	0.97	0.642155	0.419	0.0325453	1.225	0.560434
Q3TC33	Coiled-coil domain-containing protein 127 [OS=Mus musculus]	5	1.102	0.511529	0.844	0.952699	0.906	0.873376
Q3TC72	fumarylacetoacetate hydrolase domain-containing protein 2A [OS=Mus musculus]	11	1.001	0.933986	0.951	0.995505	1.093	0.503045
Q3TCH7	cullin-4A [OS=Mus musculus]	6	1.252	0.0743756	1.073	0.932803	0.937	0.969293
Q3TCJ1	BRISC complex subunit Abraxas 2 [OS=Mus musculus]	3	1.009	0.936331	1.091	0.932262	0.974	0.986347
Q3TDD9-1	Protein phosphatase 1 regulatory subunit 21 [OS=Mus musculus]	14	1.026	0.79977	0.814	0.900809	1.001	0.984681
Q3TDK6-1	Protein rogdi homolog [OS=Mus musculus]	12	0.966	0.758471	0.978	0.993701	0.964	0.995593
Q3TDN2-1	FAS-associated factor 2 [OS=Mus musculus]	6	1.077	0.564714	1.095	0.91221	1.094	0.810413
Q3TEA8-1	Heterochromatin protein 1-binding protein 3 [OS=Mus musculus]	13	1.098	0.277905	0.948	0.994683	1.122	0.394964
Q3TES0	IQ motif and SEC7 domain-containing protein 3 [OS=Mus musculus]	8	1.126	0.374073	0.407	0.00587736	0.917	0.906727
Q3THE2	Myosin regulatory light chain 12B [OS=Mus musculus]	7	1.147	0.177756	1.23	0.419055	1.196	0.0965901
Q3THG9	Alanyl-tRNA editing protein Aarsd1 [OS=Mus musculus]	6	0.959	0.613931	0.577	0.218948	0.922	0.924551
Q3THK7	GMP synthase [glutamine-hydrolyzing] [OS=Mus musculus]	16	0.982	0.900138	0.579	0.0203035	0.879	0.768646
Q3THS6	S-adenosylmethionine synthase isoform type-2 [OS=Mus musculus]	3	1.013	0.910104	0.86	0.972917	0.896	0.867413
Q3THW5	Histone H2A.V [OS=Mus musculus]	6	0.803	0.0332611	1.135	0.703275	0.874	0.702009
Q3TIR1	Trafficking protein particle complex subunit 13 [OS=Mus musculus]	2	1.038	0.918197	0.956	0.990767	0.503	0.00075643
Q3TIR3	Synembryn-A [OS=Mus musculus]	6	1.203	0.159939	0.802	0.91221	1.057	0.925056
Q3TL44	NLR family member X1 [OS=Mus musculus]	2	1.26	0.286357	0.589	0.676571	0.894	0.941057
Q3TLH4	Protein Prrc2c [OS=Mus musculus]	3	0.87	0.251551	1.288	0.729979	0.923	0.958964
Q3TLI0	Trafficking protein particle complex subunit 10 [OS=Mus musculus]	3	1.056	0.790612	0.799	0.970492	0.93	0.974809
Q3TLS3	GDP-D-glucose phosphorylase 1 [OS=Mus musculus]	3	0.876	0.220077	0.578	0.244869	0.352	7.88406e-16
Q3TMH2	secernin-3 [OS=Mus musculus]	6	1.047	0.712842	1.034	0.967729	1.963	1.4493e-08
Q3TPX4	Exocyst complex component 5 [OS=Mus musculus]	5	0.998	0.961404	0.759	0.768072	0.946	0.977363
Q3TRM4	Neuropathy target esterase [OS=Mus musculus]	2	0.749	0.149253	1.033	0.973738	0.985	0.995593
Q3TTY5	Keratin type II cytoskeletal 2 epidermal [OS=Mus musculus]	7	0.687	4.93746e-05	2.547	1.66577e-08	0.957	0.984681
Q3TUH1	Phosphatidate cytidylyltransferase mitochondrial [OS=Mus musculus]	3	1.036	0.879578	1.254	0.729979	0.892	0.828914
Q3TVA9	Coiled-coil domain-containing protein 136 [OS=Mus musculus]	2	0.941	0.623313	13.175	5.72421e-16	0.708	0.528057
Q3TVI8	Pre-B-cell leukemia transcription factor-interacting protein 1 [OS=Mus musculus]	2	0.542	1.8464e-08	0.98	0.976951	0.955	0.977363
Q3TW96-1	UDP-N-acetylhexosamine pyrophosphorylase-like protein 1 [OS=Mus musculus]	6	0.921	0.41585	1.128	0.890763	1.015	0.977363
Q3TWL2	Type 1 phosphatidylinositol 4 5-bisphosphate 4-phosphatase [OS=Mus musculus]	2	1.247	0.1318	1.145	0.885827	1.211	0.810413
Q3TXS7	26S proteasome non-ATPase regulatory subunit 1 [OS=Mus musculus]	24	0.999	0.946101	0.85	0.900535	0.966	0.996143
Q3TXX4	Vesicular glutamate transporter 1 [OS=Mus musculus]	10	0.839	0.10188	0.853	0.793248	0.834	0.0688526
Q3TYX3	SET and MYND domain-containing protein 5 [OS=Mus musculus]	2	0.89	0.255096	1.086	0.935417	0.909	0.877764
Q3TZ89	Protein transport protein Sec31B [OS=Mus musculus]	2	1.093	0.446024	1.077	0.91221	1.187	0.443041
Q3TZZ7-1	Extended synaptotagmin-2 [OS=Mus musculus]	5	1.186	0.198485	0.881	0.974547	1.129	0.831406
Q3U0M1	Trafficking protein particle complex subunit 9 [OS=Mus musculus]	5	1.027	0.93405	0.806	0.913722	1.026	0.977363
Q3U0V1	Far upstream element-binding protein 2 [OS=Mus musculus]	23	1.057	0.415165	1.1	0.77652	1.087	0.347383
Q3U186	probable arginine--tRNA ligase mitochondrial [OS=Mus musculus]	2	0.859	0.27445	0.999	0.976951	1.055	0.977363
Q3U1J4	DNA damage-binding protein 1 [OS=Mus musculus]	26	1.008	0.825043	0.868	0.91221	0.894	0.77995
Q3U1V6	Ubiquitin-conjugating enzyme E2 variant 3 [OS=Mus musculus]	4	1.099	0.50432	1.014	0.976951	0.983	0.996143
Q3U2A8	Valine--tRNA ligase mitochondrial [OS=Mus musculus]	2
Q3U2I3	FTS and Hook-interacting protein [OS=Mus musculus]	2	1.067	0.761846	0.889	0.995505	0.828	0.837472
Q3U308	Cytoplasmic tRNA 2-thiolation protein 2 [OS=Mus musculus]	2	0.874	0.512442	2.145	0.20697	1.23	0.889902
Q3U5Q7	UMP-CMP kinase 2 mitochondrial [OS=Mus musculus]	4	0.77	0.014917	0.942	0.998496	0.91	0.924584
Q3U7R1	Extended synaptotagmin-1 [OS=Mus musculus]	2	1.322	0.0401818	0.856	0.976951	0.981	0.995593
Q3U7U3	F-box only protein 7 [OS=Mus musculus]	4	1.026	0.982118	0.597	0.47635	1.301	0.479191
Q3UDE2	Tubulin--tyrosine ligase-like protein 12 [OS=Mus musculus]	5	1.133	0.30382	1.024	0.972917	1.019	0.974809
Q3UDP0	WD repeat-containing protein 41 [OS=Mus musculus]	4	1.064	0.706158	1.059	0.938942	1.046	0.977363
Q3UE37	Ubiquitin-conjugating enzyme E2 Z [OS=Mus musculus]	2	0.98	0.686801	2.45	0.00425697	1.453	0.15799
Q3UEB3-1	poly(U)-binding-splicing factor PUF60 [OS=Mus musculus]	6	0.977	0.775518	1.417	0.255863	0.885	0.857862
Q3UFS0-1	Protein zyg-11 homolog B [OS=Mus musculus]	5	1.001	0.847102	0.616	0.395296	0.89	0.819158
Q3UFY7	7-methylguanosine phosphate-specific 5'-nucleotidase [OS=Mus musculus]	2	0.923	0.411618	1.077	0.900809	0.947	0.977363
Q3UGC7	eukaryotic translation initiation factor 3 subunit J-A [OS=Mus musculus]	4	0.944	0.5166	2.233	0.00571429	0.985	0.996143
Q3UGR5-1	haloacid dehalogenase-like hydrolase domain-containing protein 2 [OS=Mus musculus]	10	0.925	0.436693	0.795	0.679686	0.911	0.863953
Q3UGY8	Brefeldin A-inhibited guanine nucleotide-exchange protein 3 [OS=Mus musculus]	15	1.249	0.0550466	0.721	0.693002	0.778	0.158044
Q3UH60-1	Disco-interacting protein 2 homolog B [OS=Mus musculus]	11	1.18	0.164597	0.925	0.99474	1.006	0.987093
Q3UH66	Serine/threonine-protein kinase WNK2 [OS=Mus musculus]	9	1.14	0.327678	1.088	0.932262	1.085	0.889902
Q3UH68-1	LIM and calponin homology domains-containing protein 1 [OS=Mus musculus]	4	1.092	0.537462	1.084	0.931689	1.238	0.74556
Q3UH99	Protein shisa-6 homolog [OS=Mus musculus]	4	0.993	0.928479	0.897	0.976951	1.049	0.925056
Q3UHB1	5'-nucleotidase domain-containing protein 3 [OS=Mus musculus]	17	0.883	0.238371	0.967	0.99566	1.015	0.924584
Q3UHB8	Coiled-coil domain-containing protein 177 [OS=Mus musculus]	8	1.208	0.0507178	1.064	0.91909	1.003	0.983763
Q3UHC7	Disabled homolog 2-interacting protein [OS=Mus musculus]	4	1.003	0.896789	0.703	0.91221	1.254	0.828914
Q3UHD1	adhesion G protein-coupled receptor B1 [OS=Mus musculus]	4	0.968	0.73933	1.039	0.972917	1.061	0.98092
Q3UHD6	Sorting nexin-27 [OS=Mus musculus]	11	1.009	0.942537	0.911	0.976951	0.994	0.977363
Q3UHD9-1	Arf-GAP with GTPase ANK repeat and PH domain-containing protein 2 [OS=Mus musculus]	23	1.03	0.689335	0.81	0.743016	0.947	0.977363
Q3UHE1-1	Membrane-associated phosphatidylinositol transfer protein 3 [OS=Mus musculus]	4	1.098	0.582579	0.421	0.100699	0.847	0.83011
Q3UHJ0	AP2-associated protein kinase 1 [OS=Mus musculus]	33	1.098	0.222573	0.885	0.91221	0.941	0.925056
Q3UHK1	proton myo-inositol cotransporter [OS=Mus musculus]	4	1.054	0.778822	0.927	0.993701	1.084	0.896173
Q3UHK6	Teneurin-4 [OS=Mus musculus]	8	0.974	0.71415	0.77	0.856653	0.823	0.449113
Q3UHL1	caM kinase-like vesicle-associated protein [OS=Mus musculus]	34	0.956	0.802033	0.952	0.993701	0.935	0.916668
Q3UHX2	28 kDa heat- and acid-stable phosphoprotein [OS=Mus musculus]	4	0.933	0.481431	1.284	0.615142	1.062	0.908255
Q3UIU2	NADH dehydrogenase [ubiquinone] 1 beta subcomplex subunit 6 [OS=Mus musculus]	4	1.155	0.164635	0.836	0.893717	1.008	0.959542
Q3UJB9	Enhancer of mRNA-decapping protein 4 [OS=Mus musculus]	6	1.05	0.793007	0.854	0.966435	0.706	0.0524637
Q3UJD6	Ubiquitin carboxyl-terminal hydrolase 19 [OS=Mus musculus]	3	1.251	0.276468	1.162	0.91221	1.05	0.987093
Q3UJP5	Protein C8orf37 homolog [OS=Mus musculus]	2	0.996	0.765096	1.099	0.913714	1.016	0.98661
Q3UJU9	Regulator of microtubule dynamics protein 3 [OS=Mus musculus]	7	0.936	0.484804	0.853	0.958296	1.001	0.977363
Q3UKJ7	WD40 repeat-containing protein SMU1 [OS=Mus musculus]	2	0.962	0.590556	1.102	0.91221	1.076	0.930423
Q3ULD5	Methylcrotonoyl-CoA carboxylase beta chain mitochondrial [OS=Mus musculus]	12	1.112	0.27735	0.877	0.973738	0.953	0.98092
Q3ULF4	Paraplegin [OS=Mus musculus]	4	0.951	0.477508	0.647	0.640994	0.964	0.981426
Q3ULJ0-1	Glycerol-3-phosphate dehydrogenase 1-like protein [OS=Mus musculus]	17	0.996	0.85649	0.95	0.993077	0.974	0.996932
Q3UM45	Protein phosphatase 1 regulatory subunit 7 [OS=Mus musculus]	17	0.955	0.786513	1.091	0.809337	1.006	0.940926
Q3UMB9	WASH complex subunit 4 [OS=Mus musculus]	5	1.025	0.973044	1.114	0.91221	0.93	0.966033
Q3UMR5-1	Calcium uniporter protein mitochondrial [OS=Mus musculus]	6	0.331	1e-17	0.648	0.193953	0.963	0.993842
Q3UMT1	Protein phosphatase 1 regulatory subunit 12C [OS=Mus musculus]	3	1.171	0.282122	0.996	0.976951	1.216	0.863953
Q3UN04	ubiquitin carboxyl-terminal hydrolase 30 [OS=Mus musculus]	2	0.984	0.80354	0.979	0.978335	0.926	0.963344
Q3UNH4	G protein-regulated inducer of neurite outgrowth 1 [OS=Mus musculus]	35	1.05	0.458859	0.92	0.972917	0.916	0.799083
Q3UNZ8	Quinone oxidoreductase-like protein 2 [OS=Mus musculus]	9	0.825	0.0393552	1.145	0.808156	0.739	0.10851
Q3UPH1	protein PRRC1 [OS=Mus musculus]	2	0.905	0.406876	1.253	0.741067	0.9	0.925056
Q3UPL0	Protein transport protein Sec31A [OS=Mus musculus]	24	0.975	0.964761	1.003	0.976951	0.956	0.977363
Q3UQ44	Ras GTPase-activating-like protein IQGAP2 [OS=Mus musculus]	24	0.919	0.382144	0.855	0.94911	1.005	0.963344
Q3UQ84	Threonine--tRNA ligase mitochondrial [OS=Mus musculus]	3	1.287	0.207311	0.523	0.4558	1.233	0.844863
Q3UQN2	F-BAR domain only protein 2 [OS=Mus musculus]	2	0.819	0.207923	1.004	0.973738	1.117	0.925056
Q3UR70-1	Transforming growth factor-beta receptor-associated protein 1 [OS=Mus musculus]	2	1.122	0.617463	0.294	0.0579925	1.427	0.642421
Q3URD3-1	Sarcolemmal membrane-associated protein [OS=Mus musculus]	2	1.14	0.345763	1.18	0.815423	1.161	0.794548
Q3URE1	Acyl-CoA synthetase family member 3 mitochondrial [OS=Mus musculus]	2	0.938	0.45259	0.949	0.994683	0.908	0.924584
Q3URS9	Coiled-coil domain-containing protein 51 [OS=Mus musculus]	3	1.079	0.750259	1.487	0.504567	0.645	0.110089
Q3USB7	Inactive phospholipase C-like protein 1 [OS=Mus musculus]	10	1.072	0.588832	1.053	0.965865	0.85	0.605885
Q3UTH8	Rho guanine nucleotide exchange factor 9 [OS=Mus musculus]	4	1.016	0.949619	0.674	0.589294	1.046	0.940926
Q3UTJ2-2	Isoform 2 of Sorbin and SH3 domain-containing protein 2 [OS=Mus musculus]	11	1.07	0.515482	0.921	0.993077	0.996	0.974809
Q3UTQ8	Cyclin-dependent kinase-like 5 [OS=Mus musculus]	3	1.07	0.725659	0.808	0.973738	0.809	0.706598
Q3UTZ3	uncharacterized protein C7orf43 homolog [OS=Mus musculus]	3	0.947	0.505108	0.546	0.277532	0.534	0.000151635
Q3UU96-1	Serine/threonine-protein kinase MRCK alpha [OS=Mus musculus]	6	1.027	0.937813	0.77	0.851948	1.189	0.629369
Q3UUG6-1	TBC1 domain family member 24 [OS=Mus musculus]	12	1.088	0.316356	0.95	0.999991	0.999	0.974809
Q3UUI3	Acyl-coenzyme A thioesterase THEM4 [OS=Mus musculus]	7	1.004	0.96806	1.344	0.203895	1.269	0.0137872
Q3UUQ7-1	GPI inositol-deacylase [OS=Mus musculus]	3	1.091	0.551351	0.939	0.99566	0.652	0.00241939
Q3UV17	Keratin type II cytoskeletal 2 oral [OS=Mus musculus]	6	0.626	4.06791e-07	2.998	4.59892e-12	1.097	0.438406
Q3UV70	[Pyruvate dehydrogenase [acetyl-transferring]]-phosphatase 1 mitochondrial [OS=Mus musculus]	5	1.162	0.278809	0.632	0.546728	1.039	0.974809
Q3UVC0	Kinase suppressor of Ras 2 [OS=Mus musculus]	3	0.848	0.273384	0.894	0.998435	0.962	0.987093
Q3UVG3	Protein FAM91A1 [OS=Mus musculus]	2	1.128	0.420413	0.928	0.99566	1.051	0.977363
Q3UVL4-1	Vacuolar protein sorting-associated protein 51 homolog [OS=Mus musculus]	15	1.101	0.315414	0.89	0.976951	0.904	0.872214
Q3UVX5-1	Metabotropic glutamate receptor 5 [OS=Mus musculus]	7	0.969	0.726161	0.842	0.932803	0.949	0.977363
Q3UX10	Tubulin alpha chain-like 3 [OS=Mus musculus]	5	0.573	0.00109467	5.619	8.57109e-07	0.936	0.974809
Q3UYC0	Protein phosphatase 1H [OS=Mus musculus]	11	0.993	0.947008	2.105	5.26287e-06	1.102	0.322941
Q3UYG8	O-acetyl-ADP-ribose deacetylase MACROD2 [OS=Mus musculus]	2	0.818	0.0509803	0.729	0.822979	1.014	0.995155
Q3V0K9	Plastin-1 [OS=Mus musculus]	8	1.217	0.136969	1.245	0.752664	1.233	0.443041
Q3V132	ADP/ATP translocase 4 [OS=Mus musculus]	5	1.022	0.952416	0.909	0.982972	1.021	0.984308
Q3V1L4	Cytosolic purine 5'-nucleotidase [OS=Mus musculus]	4	1.139	0.32988	1.15	0.863562	1.062	0.924584
Q3V1U8	ELMO domain-containing protein 1 [OS=Mus musculus]	4	1.098	0.505918	0.828	0.932262	1.038	0.96306
Q3V3R1	Monofunctional C1-tetrahydrofolate synthase mitochondrial [OS=Mus musculus]	19	1.114	0.287115	0.834	0.883952	0.988	0.977363
Q3V3V9-2	Isoform 2 of Capping protein Arp2/3 and myosin-I linker protein 2 [OS=Mus musculus]	7	0.968	0.714073	0.668	0.530981	0.925	0.960377
Q499X9	Methionine--tRNA ligase mitochondrial [OS=Mus musculus]	2	1.037	0.92583	0.918	0.998496	1.265	0.665955
Q4ACU6	SH3 and multiple ankyrin repeat domains protein 3 [OS=Mus musculus]	21	0.982	0.906392	0.952	0.998304	1.269	0.00464905
Q4JIM5	Abelson tyrosine-protein kinase 2 [OS=Mus musculus]	7	1.002	0.825739	0.912	0.998435	1.026	0.981345
Q4KML4	Costars family protein ABRACL [OS=Mus musculus]	3	1.017	0.94351	0.98	0.990949	1.204	0.367452
Q4KMM3-1	Oxidation resistance protein 1 [OS=Mus musculus]	39	1.252	0.00902119	0.866	0.848185	1.004	0.946673
Q4KUS2	protein unc-13 homolog A [OS=Mus musculus]	16	0.979	0.825886	0.971	0.986823	0.949	0.98092
Q4V9Z5-1	Seizure 6-like protein 2 [OS=Mus musculus]	6	1.122	0.424738	0.881	0.974279	1.142	0.657088
Q4VA53	Sister chromatid cohesion protein PDS5 homolog B [OS=Mus musculus]	3	1.21	0.174821	1.148	0.876603	1.163	0.834398
Q4VAA2-1	Protein CDV3 [OS=Mus musculus]	3	1.444	0.000987902	1.132	0.84756	0.986	0.998825
Q4VAE3	Transmembrane protein 65 [OS=Mus musculus]	3	0.957	0.657998	0.888	0.975626	0.904	0.889902
Q501J6	Probable ATP-dependent RNA helicase DDX17 [OS=Mus musculus]	14	1.142	0.190791	1.053	0.91221	0.969	0.99676
Q505D7	optic atrophy 3 protein homolog [OS=Mus musculus]	2	1.311	0.0300297	0.97	0.995505	1.176	0.489813
Q505F5	Leucine-rich repeat-containing protein 47 [OS=Mus musculus]	12	0.937	0.516893	0.836	0.921283	0.891	0.826516
Q50H33-1	BTB/POZ domain-containing protein KCTD8 [OS=Mus musculus]	2	0.872	0.20477	1.206	0.767602	0.982	0.99676
Q52KI8-1	Serine/arginine repetitive matrix protein 1 [OS=Mus musculus]	2	1.083	0.646759	0.059	5.72421e-16	0.923	0.963344
Q52KR3-1	Protein prune homolog 2 [OS=Mus musculus]	2
Q56A07	Sodium channel subunit beta-2 [OS=Mus musculus]	4	1.128	0.205141	0.87	0.968199	1.091	0.650296
Q58A65	C-jun-amino-terminal kinase-interacting protein 4 [OS=Mus musculus]	4	0.862	0.22868	0.581	0.611219	1.022	0.996143
Q59J78	NADH dehydrogenase [ubiquinone] 1 alpha subcomplex assembly factor 2 [OS=Mus musculus]	2	0.967	0.735535	1.15	0.91221	1.257	0.734207
Q5DQR4	syntaxin-binding protein 5-like [OS=Mus musculus]	13	1.051	0.622005	0.465	0.00248706	0.957	0.988753
Q5DQR4-3	Isoform 3 of Syntaxin-binding protein 5-like [OS=Mus musculus]	13	1.156	0.279701	0.636	0.615037	1.146	0.835454
Q5DTL9-1	Sodium-driven chloride bicarbonate exchanger [OS=Mus musculus]	19	0.957	0.671664	0.511	0.0014791	0.753	0.0260488
Q5DTT2-1	PH and SEC7 domain-containing protein 1 [OS=Mus musculus]	5	0.859	0.144003	3.995	3.96455e-10	0.896	0.828914
Q5DTT2-2	Isoform 2 of PH and SEC7 domain-containing protein 1 [OS=Mus musculus]	5	0.763	0.00907882	0.496	0.224009	0.931	0.961005
Q5DU25	IQ motif and SEC7 domain-containing protein 2 [OS=Mus musculus]	23	0.97	0.853357	0.8	0.712558	0.847	0.367452
Q5EBJ4	ermin [OS=Mus musculus]	9	1.539	8.02998e-06	1.284	0.434335	1.386	0.0116812
Q5EG47	5'-AMP-activated protein kinase catalytic subunit alpha-1 [OS=Mus musculus]	4	1.01	0.944377	0.762	0.81763	0.956	0.974809
Q5F285	Transmembrane protein 256 [OS=Mus musculus]	2	1.008	0.990988	0.888	0.975821	0.896	0.889902
Q5F2E8	Serine/threonine-protein kinase TAO1 [OS=Mus musculus]	8	1.116	0.373461	0.403	0.00052915	1.066	0.903549
Q5FWH7-1	Zinc transporter ZIP12 [OS=Mus musculus]	2	0.706	0.0700346	1.643	0.424814	0.601	0.128121
Q5FWK3	rho GTPase-activating protein 1 [OS=Mus musculus]	12	1.088	0.307284	0.996	0.976951	1.062	0.74556
Q5GH67	XK-related protein 4 [OS=Mus musculus]	2	1.041	0.881895	0.809	0.95427	1.242	0.650296
Q5H8C4	Vacuolar protein sorting-associated protein 13a [OS=Mus musculus]	5	1.059	0.756328	0.808	0.91221	0.927	0.925056
Q5HZI2	C2 calcium-dependent domain-containing protein 4C [OS=Mus musculus]	3	1.143	0.296208	1.163	0.851948	1.125	0.86988
Q5HZI9	Solute carrier family 25 member 51 [OS=Mus musculus]	5	0.964	0.684265	0.907	0.987244	0.949	0.977363
Q5IRJ6	zinc transporter 9 [OS=Mus musculus]	2	0.996	0.800127	0.88	0.975765	0.843	0.650296
Q5M8N0	CB1 cannabinoid receptor-interacting protein 1 [OS=Mus musculus]	5	0.938	0.652643	0.939	0.976951	1.004	0.950599
Q5M8N4-1	Epimerase family protein sdr39u1 [OS=Mus musculus]	5	0.864	0.14298	0.977	0.990767	0.889	0.872214
Q5NCE8	magnesium transporter MRS2 homolog mitochondrial [OS=Mus musculus]	3	1.016	0.934693	0.772	0.91221	0.974	0.987093
Q5ND34	WD repeat-containing protein 81 [OS=Mus musculus]	2	0.882	0.536041	0.208	0.00357226	45.134	7.88406e-16
Q5PR73	GTP-binding protein Di-Ras2 [OS=Mus musculus]	9	0.979	0.881578	1.043	0.940144	1.097	0.470653
Q5RJG7	D-ribitol-5-phosphate cytidylyltransferase [OS=Mus musculus]	2	0.986	0.753464	1.09	0.92274	0.911	0.940926
Q5RJI5	Serine/threonine-protein kinase BRSK1 [OS=Mus musculus]	8	1.095	0.348934	0.612	0.214963	0.609	0.000492218
Q5SNZ0	Girdin [OS=Mus musculus]	4	1.086	0.667209	1.1	0.935417	1.322	0.684233
Q5SQX6	Cytoplasmic FMR1-interacting protein 2 [OS=Mus musculus]	33	1.004	0.788546	0.973	0.998435	0.933	0.904686
Q5SRX1	TOM1-like protein 2 [OS=Mus musculus]	12	1.136	0.207378	1.045	0.920109	1.121	0.373908
Q5SSH7-1	Zinc finger ZZ-type and EF-hand domain-containing protein 1 [OS=Mus musculus]	2	1.232	0.313932	1.721	0.442721	1.322	0.800562
Q5SSL4	active breakpoint cluster region-related protein [OS=Mus musculus]	13	1.189	0.0484449	0.884	0.932262	0.944	0.974809
Q5SSM3-1	Rho GTPase-activating protein 44 [OS=Mus musculus]	8	1.045	0.64121	0.855	0.967723	0.99	0.995593
Q5SSZ5-1	Tensin-3 [OS=Mus musculus]	2	1.047	0.883893	0.868	0.974279	1.03	0.977363
Q5SUA5	unconventional myosin-Ig [OS=Mus musculus]	2	1.595	0.0441113	5.073	0.000453949	3.637	1.42606e-05
Q5SUF2-1	Luc7-like protein 3 [OS=Mus musculus]	3	0.916	0.47038	1.011	0.975826	1.187	0.91493
Q5SUR0	Phosphoribosylformylglycinamidine synthase [OS=Mus musculus]	18	0.955	0.655964	0.645	0.386688	0.758	0.046474
Q5SV85	Synergin gamma [OS=Mus musculus]	3	0.992	0.736916	0.883	0.976951	0.945	0.974809
Q5SVL6-1	Rap1 GTPase-activating protein 2 [OS=Mus musculus]	6	1.084	0.564064	0.975	0.993701	1.276	0.1293
Q5SW19-1	Clustered mitochondria protein homolog [OS=Mus musculus]	3	0.999	0.861654	0.601	0.519092	0.762	0.483457
Q5SWU9-1	Acetyl-CoA carboxylase 1 [OS=Mus musculus]	6	1.013	0.897471	0.808	0.937463	0.718	0.138508
Q5SX40	Myosin-1 [OS=Mus musculus]	3	0.58	3.00761e-06	1.553	0.213905	0.512	3.33525e-07
Q5SXY1-1	Cytospin-B [OS=Mus musculus]	10	1.038	0.701044	0.916	0.993561	0.969	0.996143
Q5SYD0	Unconventional myosin-Id [OS=Mus musculus]	16	1.125	0.254425	1.208	0.530842	1.322	0.00302317
Q5U3K5	Rab-like protein 6 [OS=Mus musculus]	6	0.95	0.60613	0.865	0.968199	0.949	0.977363
Q5U458	DnaJ homolog subfamily C member 11 [OS=Mus musculus]	12	0.947	0.579532	0.675	0.398132	1.199	0.104815
Q5U4C1	G-protein coupled receptor-associated sorting protein 1 [OS=Mus musculus]	3	0.601	0.0117322	0.01	5.72421e-16	0.326	1.75158e-05
Q5XG69	Soluble lamin-associated protein of 75 kDa [OS=Mus musculus]	3	1.09	0.577073	0.652	0.640516	1.086	0.924584
Q5XJV6	Serine/threonine-protein kinase LMTK3 [OS=Mus musculus]	3	0.964	0.550715	0.923	0.999991	1.299	0.322941
Q5XJY5	Coatomer subunit delta [OS=Mus musculus]	7	0.916	0.328253	1.077	0.91221	0.919	0.925056
Q60597-4	Isoform 4 of 2-oxoglutarate dehydrogenase mitochondrial [OS=Mus musculus]	44	1.125	0.140475	0.845	0.765747	0.976	0.99676
Q60598	Src substrate cortactin [OS=Mus musculus]	17	0.955	0.79175	1.013	0.972917	0.879	0.401516
Q60605-2	Isoform Smooth muscle of Myosin light polypeptide 6 [OS=Mus musculus]	8	1.241	0.0334207	0.738	0.605573	1.114	0.571957
Q60625	intercellular adhesion molecule 5 [OS=Mus musculus]	18	0.952	0.767009	0.889	0.91221	0.84	0.0916396
Q60629	Ephrin type-A receptor 5 [OS=Mus musculus]	3
Q60631	Growth factor receptor-bound protein 2 [OS=Mus musculus]	8	0.927	0.482019	1.208	0.493462	1.046	0.835143
Q60634-1	Flotillin-2 [OS=Mus musculus]	18	1.112	0.167169	0.988	0.990767	0.986	0.98092
Q60634-2	Isoform 2 of Flotillin-2 [OS=Mus musculus]	18
Q60668-1	heterogeneous nuclear ribonucleoprotein D0 [OS=Mus musculus]	10	0.869	0.203452	0.957	0.995505	0.931	0.889902
Q60673	Receptor-type tyrosine-protein phosphatase-like N [OS=Mus musculus]	2	0.911	0.48768	0.761	0.941088	0.988	0.996143
Q60675	Laminin subunit alpha-2 [OS=Mus musculus]	4	1.221	0.340936	1.075	0.956118	0.961	0.984636
Q60676	Serine/threonine-protein phosphatase 5 [OS=Mus musculus]	11	0.952	0.655125	0.991	0.976951	0.962	0.996143
Q60692	Proteasome subunit beta type-6 [OS=Mus musculus]	5	0.919	0.406402	0.806	0.754238	0.902	0.828914
Q60714	long-chain fatty acid transport protein 1 [OS=Mus musculus]	8	0.864	0.177521	0.536	0.132237	0.968	0.996143
Q60737	Casein kinase II subunit alpha [OS=Mus musculus]	8	0.972	0.807368	0.849	0.873453	0.96	0.988707
Q60759	Glutaryl-CoA dehydrogenase mitochondrial [OS=Mus musculus]	7	0.892	0.325424	0.996	0.976951	0.95	0.974412
Q60770	syntaxin-binding protein 3 [OS=Mus musculus]	7	1.113	0.43971	1.124	0.91221	1.142	0.650296
Q60771	Claudin-11 [OS=Mus musculus]	5	1.064	0.377367	1.727	7.55317e-05	1.48	1.40493e-11
Q60780-1	Growth arrest-specific protein 7 [OS=Mus musculus]	5	1.041	0.747266	0.845	0.941827	1.087	0.83784
Q60790	Ras GTPase-activating protein 3 [OS=Mus musculus]	4	1.215	0.211768	1.732	0.181091	1.443	0.247966
Q60803	TNF receptor-associated factor 3 [OS=Mus musculus]	2	0.968	0.577543	0.844	0.973738	1.027	0.98092
Q60823	RAC-beta serine/threonine-protein kinase [OS=Mus musculus]	3	1	0.849591	1.03	0.972917	1.053	0.977363
Q60847	Collagen alpha-1(XII) chain [OS=Mus musculus]	5	1.165	0.336234	0.815	0.972917	0.811	0.828914
Q60854	serpin B6 [OS=Mus musculus]	11	0.958	0.820239	1.116	0.737014	1.077	0.42851
Q60864	stress-induced-phosphoprotein 1 [OS=Mus musculus]	27	1.054	0.431494	0.784	0.434646	1.148	0.0469479
Q60865	Caprin-1 [OS=Mus musculus]	5	1.12	0.267519	0.828	0.91909	0.962	0.992505
Q60870	Receptor expression-enhancing protein 5 [OS=Mus musculus]	2	1.066	0.526367	1.052	0.91221	0.991	0.977363
Q60875	Rho guanine nucleotide exchange factor 2 [OS=Mus musculus]	19	1.054	0.514843	0.9	0.972917	0.933	0.96306
Q60899	ELAV-like protein 2 [OS=Mus musculus]	11	1.125	0.331224	0.884	0.975765	1.018	0.977363
Q60900-1	ELAV-like protein 3 [OS=Mus musculus]	8	1.063	0.634072	1.332	0.589294	1.332	0.0469479
Q60902-1	Epidermal growth factor receptor substrate 15-like 1 [OS=Mus musculus]	15	1.15	0.142023	0.982	0.976951	1.145	0.38802
Q60930	Voltage-dependent anion-selective channel protein 2 [OS=Mus musculus]	16	1.007	0.768512	1.047	0.920109	0.981	0.995593
Q60931	Voltage-dependent anion-selective channel protein 3 [OS=Mus musculus]	17	0.946	0.715475	0.922	0.972917	0.917	0.804207
Q60932-1	voltage-dependent anion-selective channel protein 1 [OS=Mus musculus]	24	1.036	0.55124	0.967	0.999991	0.972	0.99676
Q60936	Atypical kinase COQ8A mitochondrial [OS=Mus musculus]	2	0.844	0.136478	71.084	5.72421e-16	1.008	0.99676
Q60960	Importin subunit alpha-5 [OS=Mus musculus]	9	1.05	0.613679	0.999	0.975626	1.07	0.889902
Q60967	bifunctional 3'-phosphoadenosine 5'-phosphosulfate synthase 1 [OS=Mus musculus]	3	0.989	0.771827	0.579	0.398132	0.742	0.391208
Q60972	Histone-binding protein RBBP4 [OS=Mus musculus]	3	1.02	0.995401	0.806	0.91221	0.859	0.650296
Q60973	Histone-binding protein RBBP7 [OS=Mus musculus]	3	1.09	0.61414	1.097	0.92826	1.173	0.551744
Q60996-1	Serine/threonine-protein phosphatase 2A 56 kDa regulatory subunit gamma isoform [OS=Mus musculus]	7	0.92	0.391676	0.757	0.754238	0.913	0.91493
Q61001	Laminin subunit alpha-5 [OS=Mus musculus]	9	1.227	0.105347	0.697	0.667365	0.61	9.28325e-05
Q61016	guanine nucleotide-binding protein G(I)/G(S)/G(O) subunit gamma-7 [OS=Mus musculus]	2	1.143	0.354387	0.651	0.504567	1.302	0.26366
Q61024	Asparagine synthetase [glutamine-hydrolyzing] [OS=Mus musculus]	6	1.259	0.0544898	0.809	0.91221	1.258	0.207152
Q61029	Lamina-associated polypeptide 2 isoforms beta/delta/epsilon/gamma [OS=Mus musculus]	9	1.085	0.410096	1.157	0.77652	1.101	0.800866
Q61033-1	Lamina-associated polypeptide 2 isoforms alpha/zeta [OS=Mus musculus]	5
Q61035	Histidine--tRNA ligase cytoplasmic [OS=Mus musculus]	12	0.799	0.0305807	0.929	0.993701	0.949	0.981345
Q61036	Serine/threonine-protein kinase PAK 3 [OS=Mus musculus]	14	0.897	0.283091	0.868	0.972917	0.926	0.940926
Q61037	Tuberin [OS=Mus musculus]	4	1.106	0.492978	1.027	0.972917	1.054	0.977363
Q61074	Protein phosphatase 1G [OS=Mus musculus]	2	1.021	0.989635	0.938	0.997047	0.79	0.591766
Q61081	Hsp90 co-chaperone Cdc37 [OS=Mus musculus]	6	0.992	0.991046	0.987	0.976951	0.994	0.977363
Q61097-1	kinase suppressor of Ras 1 [OS=Mus musculus]	9	1.033	0.735048	1.139	0.799114	1.008	0.977363
Q61102	ATP-binding cassette sub-family B member 7 mitochondrial [OS=Mus musculus]	8	0.994	0.94105	0.262	9.65983e-14	0.936	0.969495
Q61137-1	Astrotactin-1 [OS=Mus musculus]	12	1.097	0.445552	0.647	0.397109	1.083	0.849376
Q61147	Ceruloplasmin [OS=Mus musculus]	4	0.644	5.55501e-05	1.485	0.433309	0.523	4.57383e-05
Q61151	Serine/threonine-protein phosphatase 2A 56 kDa regulatory subunit epsilon isoform [OS=Mus musculus]	9	1.007	0.872559	1.036	0.933146	0.971	0.996932
Q61160	FAS-associated death domain protein [OS=Mus musculus]	2	1.149	0.485506	0.485	0.219307	1.168	0.924584
Q61165	Sodium/hydrogen exchanger 1 [OS=Mus musculus]	4	1.093	0.601551	0.89	0.976951	1.077	0.938295
Q61166	Microtubule-associated protein RP/EB family member 1 [OS=Mus musculus]	11	1.146	0.17796	0.96	0.993701	0.937	0.974809
Q61171	Peroxiredoxin-2 [OS=Mus musculus]	14	0.975	0.968331	1.086	0.82169	0.999	0.966033
Q61187	tumor susceptibility gene 101 protein [OS=Mus musculus]	4	1.032	0.814635	0.696	0.658932	0.963	0.992717
Q61191	Host cell factor 1 [OS=Mus musculus]	8	1.044	0.76199	0.806	0.91221	0.79	0.222029
Q61205	Platelet-activating factor acetylhydrolase IB subunit gamma [OS=Mus musculus]	3	1.385	0.00458106	1.032	0.964486	0.96	0.987474
Q61206	platelet-activating factor acetylhydrolase IB subunit beta [OS=Mus musculus]	7	0.991	0.952593	0.975	0.995505	1.017	0.922336
Q61207	Prosaposin [OS=Mus musculus]	4	1.142	0.218647	0.955	0.995505	0.87	0.803046
Q61220	Protein kinase C-binding protein NELL2 [OS=Mus musculus]	3	1.158	0.466639	0.912	0.999991	1.376	0.63813
Q61233	Plastin-2 [OS=Mus musculus]	6	1.442	0.0144242	1.337	0.608972	1.315	0.524498
Q61234	Alpha-1-syntrophin [OS=Mus musculus]	7	0.936	0.507831	0.702	0.577069	1.04	0.940926
Q61235	Beta-2-syntrophin [OS=Mus musculus]	3	0.796	0.0245554	1.178	0.834396	0.711	0.122953
Q61239	protein farnesyltransferase/geranylgeranyltransferase type-1 subunit alpha [OS=Mus musculus]	3	1.329	0.162903	1.056	0.968199	1.974	0.0205776
Q61249	Immunoglobulin-binding protein 1 [OS=Mus musculus]	2	1.166	0.432495	0.879	0.995505	1.24	0.828914
Q61282	Aggrecan core protein [OS=Mus musculus]	7	1.035	0.82095	0.653	0.498898	0.599	0.000350547
Q61290	Voltage-dependent R-type calcium channel subunit alpha-1E [OS=Mus musculus]	5	1	0.871173	0.577	0.256181	0.868	0.788422
Q61292	laminin subunit beta-2 [OS=Mus musculus]	17	1.03	0.749054	0.982	0.976951	1.005	0.977363
Q61301-3	Isoform 3 of Catenin alpha-2 [OS=Mus musculus]	34	1.045	0.486852	0.82	0.64768	0.985	0.984681
Q61315-1	Adenomatous polyposis coli protein [OS=Mus musculus]	6	0.911	0.413473	1.017	0.974547	0.93	0.974809
Q61316	Heat shock 70 kDa protein 4 [OS=Mus musculus]	45	1.074	0.327623	0.871	0.865169	0.986	0.984681
Q61330	Contactin-2 [OS=Mus musculus]	10	1.243	0.0232633	0.747	0.741073	1.086	0.847514
Q61335	B-cell receptor-associated protein 31 [OS=Mus musculus]	3	1.191	0.238193	1.252	0.725333	1.278	0.568672
Q61361	Brevican core protein [OS=Mus musculus]	27	1.135	0.11659	0.876	0.884485	1.037	0.800562
Q61387	Cytochrome c oxidase subunit 7A-related protein mitochondrial [OS=Mus musculus]	2	0.942	0.50582	1.191	0.797021	1.005	0.977363
Q61411-1	GTPase HRas [OS=Mus musculus]	12	0.921	0.504848	0.975	0.993701	0.994	0.974809
Q61423	Potassium voltage-gated channel subfamily A member 4 [OS=Mus musculus]	3	1.064	0.706615	0.922	0.995505	1.031	0.977363
Q61425	Hydroxyacyl-coenzyme A dehydrogenase mitochondrial [OS=Mus musculus]	9	0.857	0.143219	1.075	0.878943	1.085	0.63581
Q61481	Calcium/calmodulin-dependent 3' 5'-cyclic nucleotide phosphodiesterase 1A [OS=Mus musculus]	14	0.96	0.736568	0.861	0.928311	0.992	0.977363
Q61490	CD166 antigen [OS=Mus musculus]	15	1.139	0.125171	0.809	0.685507	0.965	0.996143
Q61543	Golgi apparatus protein 1 [OS=Mus musculus]	9	1.046	0.657995	0.518	0.00302776	0.758	0.0383393
Q61545	RNA-binding protein EWS [OS=Mus musculus]	2	1.047	0.83268	0.97	0.995505	0.963	0.977363
Q61548	Clathrin coat assembly protein AP180 [OS=Mus musculus]	23	1.003	0.799144	0.887	0.91221	0.952	0.969293
Q61553	Fascin [OS=Mus musculus]	27	1.069	0.34894	1.01	0.973738	1.001	0.960377
Q61578	NADPH:adrenodoxin oxidoreductase mitochondrial [OS=Mus musculus]	6	0.948	0.582514	1.785	0.0494423	1.061	0.914819
Q61584	Fragile X mental retardation syndrome-related protein 1 [OS=Mus musculus]	5	0.982	0.84632	0.897	0.976951	0.927	0.960377
Q61595-11	Isoform 11 of Kinectin [OS=Mus musculus]	6	0.944	0.53372	0.694	0.640994	0.913	0.889902
Q61598	Rab GDP dissociation inhibitor beta [OS=Mus musculus]	34	1.069	0.351394	0.891	0.91579	0.888	0.499951
Q61599	Rho GDP-dissociation inhibitor 2 [OS=Mus musculus]	4	1.067	0.753624	0.743	0.822979	0.779	0.212796
Q61627	Glutamate receptor ionotropic delta-1 [OS=Mus musculus]	4	0.76	0.0901797	0.176	3.00961e-05	1.397	0.530237
Q61644	Protein kinase C and casein kinase substrate in neurons protein 1 [OS=Mus musculus]	35	1.095	0.236646	0.885	0.91221	0.991	0.977363
Q61646	Haptoglobin [OS=Mus musculus]	3	0.348	1e-17	7.519	4.80755e-13	0.155	7.88406e-16
Q61655	ATP-dependent RNA helicase DDX19A [OS=Mus musculus]	5	0.954	0.582231	0.868	0.973738	1.013	0.984681
Q61656	probable ATP-dependent RNA helicase DDX5 [OS=Mus musculus]	19	0.972	0.939473	0.965	0.999628	0.963	0.984681
Q61686	chromobox protein homolog 5 [OS=Mus musculus]	3	0.978	0.698823	1.118	0.91221	0.959	0.98092
Q61696	heat shock 70 kDa protein 1A [OS=Mus musculus]	22	1.177	0.0755957	0.921	0.987659	1.033	0.89051
Q61699	Heat shock protein 105 kDa [OS=Mus musculus]	36	1.114	0.169784	0.807	0.584375	1.044	0.74556
Q61701-1	ELAV-like protein 4 [OS=Mus musculus]	13	1.149	0.155959	0.672	0.209908	0.974	0.995593
Q61733	28S ribosomal protein S31 mitochondrial [OS=Mus musculus]	2	1.294	0.219993	0.507	0.546728	1.049	0.987093
Q61735-2	Isoform 2 of Leukocyte surface antigen CD47 [OS=Mus musculus]	5	0.979	0.95806	0.984	0.978859	1.026	0.897792
Q61749-1	translation initiation factor eIF-2B subunit delta [OS=Mus musculus]	3	0.963	0.676162	0.391	0.00357226	0.945	0.977363
Q61753	D-3-phosphoglycerate dehydrogenase [OS=Mus musculus]	19	1.075	0.322215	1.227	0.318849	1.1	0.237165
Q61765	Keratin type I cuticular Ha1 [OS=Mus musculus]	3	2.282	9.62526e-06	0.101	8.88973e-10	0.01	7.88406e-16
Q61768	Kinesin-1 heavy chain [OS=Mus musculus]	23	1.038	0.70427	1.115	0.818308	0.917	0.924584
Q61771	Kinesin-like protein KIF3B [OS=Mus musculus]	4	1.142	0.32345	1.004	0.976951	1.005	0.988753
Q61772	Ephrin type-A receptor 7 [OS=Mus musculus]	3	1.089	0.699261	1.149	0.92274	1.108	0.974809
Q61781	Keratin type I cytoskeletal 14 [OS=Mus musculus]	10	0.631	1.43198e-06	3.122	6.09838e-14	0.769	0.0224199
Q61789	Laminin subunit alpha-3 [OS=Mus musculus]	2	0.978	0.825899	1.607	0.0148785	0.627	1.1746e-07
Q61792	LIM and SH3 domain protein 1 [OS=Mus musculus]	10	1.031	0.604391	1.009	0.972917	0.947	0.974412
Q61831	mitogen-activated protein kinase 10 [OS=Mus musculus]	7	0.885	0.245536	1.031	0.932803	0.976	0.995593
Q61838	Pregnancy zone protein [OS=Mus musculus]	17	0.965	0.752768	0.931	0.990767	1.177	0.0872755
Q61879	Myosin-10 [OS=Mus musculus]	63	1.059	0.404127	0.799	0.538704	1.009	0.925056
Q61885	Myelin-oligodendrocyte glycoprotein [OS=Mus musculus]	14	1.103	0.204584	1.276	0.193953	1.349	4.99026e-07
Q61923	Potassium voltage-gated channel subfamily A member 6 [OS=Mus musculus]	2
Q61937	Nucleophosmin [OS=Mus musculus]	6	1.05	0.513415	0.807	0.658932	0.935	0.925056
Q61941	NAD(P) transhydrogenase mitochondrial [OS=Mus musculus]	18	0.919	0.453196	0.976	0.993701	0.991	0.977363
Q61990	Poly(rC)-binding protein 2 [OS=Mus musculus]	13	0.926	0.551685	1.042	0.931689	0.917	0.800866
Q62048-1	Astrocytic phosphoprotein PEA-15 [OS=Mus musculus]	3	1.248	0.0310556	1.101	0.890763	1.176	0.503045
Q62059-1	Versican core protein [OS=Mus musculus]	14	1.025	0.640109	0.954	0.998616	1.016	0.925056
Q62077	1-phosphatidylinositol 4 5-bisphosphate phosphodiesterase gamma-1 [OS=Mus musculus]	7	1.208	0.153638	0.921	0.999991	0.511	1.48567e-05
Q62083	PRKCA-binding protein [OS=Mus musculus]	5	1.041	0.79197	1.006	0.976951	0.996	0.993842
Q62087	Serum paraoxonase/lactonase 3 [OS=Mus musculus]	2
Q62093	serine/arginine-rich splicing factor 2 [OS=Mus musculus]	4	1.043	0.690305	0.865	0.967723	0.879	0.785196
Q62108-1	Disks large homolog 4 [OS=Mus musculus]	23	0.976	0.972179	0.832	0.711818	0.932	0.89051
Q62148	retinal dehydrogenase 2 [OS=Mus musculus]	7	1.329	0.0185254	0.56	0.188925	1.476	0.00806615
Q62167	ATP-dependent RNA helicase DDX3X [OS=Mus musculus]	17	0.978	0.866699	0.986	0.993077	0.934	0.950599
Q62178	Semaphorin-4A [OS=Mus musculus]	2	0.881	0.488037	1.781	0.263199	0.751	0.660013
Q62186	translocon-associated protein subunit delta [OS=Mus musculus]	3	1.078	0.620684	0.571	0.220327	1.176	0.509528
Q62188	Dihydropyrimidinase-related protein 3 [OS=Mus musculus]	24	1.11	0.18308	0.909	0.954605	0.978	0.996143
Q62189	U1 SMALL NUCLEAR RIBONUCLEOPROTEIN A [OS=Mus musculus]	3	0.883	0.243366	1.191	0.809337	0.988	0.99676
Q62205	Sodium channel protein type 9 subunit alpha [OS=Mus musculus]	5	0.375	1.40626e-09	2.106	0.0260063	4.695	7.88406e-16
Q62245	Son of sevenless homolog 1 [OS=Mus musculus]	4	1.046	0.801002	0.798	0.890763	0.975	0.996143
Q62261-1	Spectrin beta chain non-erythrocytic 1 [OS=Mus musculus]	140	1.07	0.347091	0.812	0.603841	1.028	0.841008
Q62277	Synaptophysin [OS=Mus musculus]	7	0.952	0.765826	1.006	0.97456	0.91	0.754845
Q62283	Tetraspanin-7 [OS=Mus musculus]	3	0.754	0.00196935	0.339	2.26778e-05	0.544	2.08416e-09
Q62318	Transcription intermediary factor 1-beta [OS=Mus musculus]	18	1.026	0.744837	1.012	0.967723	0.766	0.0524637
Q62348	Translin [OS=Mus musculus]	6	0.804	0.0236103	0.83	0.914257	0.89	0.83083
Q62351	Transferrin receptor protein 1 [OS=Mus musculus]	10	1.256	0.0188309	0.785	0.866718	1.058	0.924584
Q62376-1	U1 small nuclear ribonucleoprotein 70 kDa [OS=Mus musculus]	3	1.067	0.683986	1.004	0.976951	0.897	0.851288
Q62393-1	Tumor protein D52 [OS=Mus musculus]	7	1.113	0.247668	1.06	0.91909	0.966	0.996143
Q62413	Ephrin type-A receptor 6 [OS=Mus musculus]	4
Q62415	Apoptosis-stimulating of p53 protein 1 [OS=Mus musculus]	2	0.95	0.687956	1.52	0.634327	0.911	0.963344
Q62417	Sorbin and SH3 domain-containing protein 1 [OS=Mus musculus]	9	0.91	0.313125	1.106	0.878282	1.084	0.823266
Q62418	Drebrin-like protein [OS=Mus musculus]	13	1.009	0.815802	0.918	0.974279	0.971	0.998487
Q62419	Endophilin-A2 [OS=Mus musculus]	8	1.207	0.136635	0.854	0.967051	1.339	0.118545
Q62420	Endophilin-A1 [OS=Mus musculus]	18	0.949	0.741963	0.801	0.551751	0.885	0.47053
Q62421	Endophilin-A3 [OS=Mus musculus]	7	1.175	0.188126	1.105	0.91221	1.057	0.924584
Q62425	Cytochrome c oxidase subunit NDUFA4 [OS=Mus musculus]	7	1.054	0.435436	0.934	0.976951	1.013	0.924584
Q62426	Cystatin-B [OS=Mus musculus]	2	0.887	0.241285	0.578	0.06261	0.923	0.938542
Q62433	Protein NDRG1 [OS=Mus musculus]	5	1.234	0.041391	1.148	0.691616	1.151	0.247966
Q62442	Vesicle-associated membrane protein 1 [OS=Mus musculus]	9	0.8	0.0259978	0.85	0.959758	0.957	0.995593
Q62443	Neuronal pentraxin-1 [OS=Mus musculus]	12	1.062	0.468427	0.748	0.434257	0.96	0.993842
Q62446	peptidyl-prolyl cis-trans isomerase FKBP3 [OS=Mus musculus]	3	1.125	0.275955	0.147	5.72421e-16	0.666	0.0116039
Q62448	Eukaryotic translation initiation factor 4 gamma 2 [OS=Mus musculus]	7	1.016	0.957795	1.162	0.818524	1.131	0.705854
Q62465	Synaptic vesicle membrane protein VAT-1 homolog [OS=Mus musculus]	13	1.115	0.213636	1.113	0.77652	0.999	0.974809
Q62523	Zyxin [OS=Mus musculus]	7	1.074	0.606021	0.958	0.998435	1.137	0.658474
Q63739	Protein tyrosine phosphatase type IVA 1 [OS=Mus musculus]	3	0.954	0.60864	1.187	0.77652	1.116	0.767352
Q63810	Calcineurin subunit B type 1 [OS=Mus musculus]	10	1.301	0.00590265	0.588	0.051426	1.081	0.702009
Q63844	mitogen-activated protein kinase 3 [OS=Mus musculus]	17	0.943	0.638179	0.979	0.990638	0.905	0.804539
Q63912	Oligodendrocyte-myelin glycoprotein [OS=Mus musculus]	8	1.08	0.3332	1.045	0.91909	1.07	0.650296
Q63932	Dual specificity mitogen-activated protein kinase kinase 2 [OS=Mus musculus]	10	0.821	0.0555596	0.902	0.976951	0.881	0.837472
Q64010-1	Adapter molecule crk [OS=Mus musculus]	8	1.013	0.827997	0.408	1.33109e-07	1.026	0.908579
Q64012	RNA-binding protein Raly [OS=Mus musculus]	3	1.03	0.930191	0.965	0.998496	0.815	0.394964
Q640R3	Hepatocyte cell adhesion molecule [OS=Mus musculus]	8	0.981	0.898351	0.861	0.91221	0.989	0.98092
Q64105	Sepiapterin reductase [OS=Mus musculus]	11	0.83	0.0797947	1.062	0.904176	0.958	0.977363
Q64133	Amine oxidase [flavin-containing] A [OS=Mus musculus]	10	0.988	0.922181	1.303	0.235743	0.944	0.977363
Q64152-1	transcription factor BTF3 [OS=Mus musculus]	4	0.969	0.687496	1.098	0.932262	0.92	0.922508
Q641K1	Cytosolic carboxypeptidase 1 [OS=Mus musculus]	4	1.023	0.952405	1.291	0.737014	1.59	0.0524637
Q641P0	Actin-related protein 3B [OS=Mus musculus]	15	0.922	0.414398	0.852	0.881895	0.989	0.981074
Q64213	Splicing factor 1 [OS=Mus musculus]	6	1.007	0.98536	1.401	0.451946	0.947	0.977363
Q64299	Protein NOV homolog [OS=Mus musculus]	2
Q64310	surfeit locus protein 4 [OS=Mus musculus]	3	0.867	0.160024	1.24	0.758709	1.086	0.8894
Q64331	Unconventional myosin-VI [OS=Mus musculus]	10	1.08	0.519232	0.475	0.0127216	1.034	0.960377
Q64332	Synapsin-2 [OS=Mus musculus]	29	0.95	0.748382	0.89	0.91221	0.89	0.52841
Q64332-2	Isoform IIb of Synapsin-2 [OS=Mus musculus]	25	0.874	0.197023	0.499	0.0150682	0.739	0.0459596
Q64337	sequestosome-1 [OS=Mus musculus]	3	1.066	0.717015	0.682	0.739685	1.006	0.995593
Q64433	10 kDa heat shock protein mitochondrial [OS=Mus musculus]	10	0.984	0.960067	0.989	0.990678	1.041	0.766044
Q64436	Potassium-transporting ATPase alpha chain 1 [OS=Mus musculus]	6
Q64442	Sorbitol dehydrogenase [OS=Mus musculus]	7	0.85	0.0758954	1.1	0.890763	0.961	0.987474
Q64475	Histone H2B type 1-B [OS=Mus musculus]	10	0.869	0.20351	1.135	0.667365	0.988	0.98092
Q64487	Receptor-type tyrosine-protein phosphatase delta [OS=Mus musculus]	21	1.15	0.170038	1.286	0.322814	1.347	0.00120252
Q64487-10	Isoform J of Receptor-type tyrosine-protein phosphatase delta [OS=Mus musculus]	21
Q64511	DNA topoisomerase 2-beta [OS=Mus musculus]	4	0.966	0.683728	1.038	0.972598	0.402	3.6168e-05
Q64514-1	Tripeptidyl-peptidase 2 [OS=Mus musculus]	23	1.006	0.883001	0.885	0.968199	1.053	0.810413
Q64516-1	Isoform 1 of Glycerol kinase [OS=Mus musculus]	13	1.048	0.528693	1.005	0.973738	1.016	0.925056
Q64520	guanylate kinase [OS=Mus musculus]	8	0.74	0.00183548	0.869	0.974623	1.036	0.923075
Q64521	Glycerol-3-phosphate dehydrogenase mitochondrial [OS=Mus musculus]	43	0.849	0.130145	0.608	0.00337176	0.935	0.91493
Q64522	Histone H2A type 2-B [OS=Mus musculus]	5	0.774	0.0141152	0.756	0.578037	0.952	0.984681
Q64523	Histone H2A type 2-C [OS=Mus musculus]	8	0.697	0.000194209	0.924	0.976951	0.801	0.0124991
Q64669	NAD(P)H dehydrogenase [quinone] 1 [OS=Mus musculus]	3	0.792	0.0193711	1.538	0.306417	0.827	0.408849
Q64674	spermidine synthase [OS=Mus musculus]	7	0.948	0.596603	0.911	0.991757	1.027	0.923075
Q64727	Vinculin [OS=Mus musculus]	27	0.952	0.667937	0.878	0.931689	1.017	0.930658
Q64735-1	Complement component receptor 1-like protein [OS=Mus musculus]	2	0.973	0.720394	0.069	5.72421e-16	0.981	0.993842
Q64737	trifunctional purine biosynthetic protein adenosine-3 [OS=Mus musculus]	17	1.062	0.563819	1.033	0.941827	0.905	0.883698
Q66GT5	Phosphatidylglycerophosphatase and protein-tyrosine phosphatase 1 [OS=Mus musculus]	2	0.954	0.512146	0.92	0.999628	0.922	0.929349
Q66JS6	Eukaryotic translation initiation factor 3 subunit J-B [OS=Mus musculus]	4
Q689Z5-1	protein strawberry notch homolog 1 [OS=Mus musculus]	2	0.7	0.0630128	0.01	5.72421e-16	1.071	0.98092
Q68ED2	Metabotropic glutamate receptor 7 [OS=Mus musculus]	9	0.925	0.455658	1.051	0.91221	0.889	0.818394
Q68ED7	CREB-regulated transcription coactivator 1 [OS=Mus musculus]	5	1.177	0.207855	0.763	0.818001	1.09	0.83784
Q68EF6	Brain-enriched guanylate kinase-associated protein [OS=Mus musculus]	3	0.991	0.92536	0.955	0.992379	0.924	0.941057
Q68EF8	Rap guanine nucleotide exchange factor-like 1 [OS=Mus musculus]	2	0.766	0.0792968	0.404	0.115915	1.017	0.996143
Q68FD5	Clathrin heavy chain 1 [OS=Mus musculus]	107	0.951	0.755456	0.868	0.85317	0.939	0.924967
Q68FD9	UPF0606 protein KIAA1549 [OS=Mus musculus]	5	0.996	0.965703	0.188	5.72421e-16	1.108	0.488712
Q68FE6	RHO family-interacting cell polarization regulator 1 [OS=Mus musculus]	5	0.953	0.515445	0.654	0.714133	0.911	0.940926
Q68FF6	ARF GTPase-activating protein GIT1 [OS=Mus musculus]	23	0.986	0.98663	0.943	0.993077	0.982	0.991504
Q68FH0	Plakophilin-4 [OS=Mus musculus]	21	1.019	0.850185	0.806	0.881054	0.985	0.995155
Q68FH4	N-acetylgalactosamine kinase [OS=Mus musculus]	3	1.003	0.896127	0.931	0.996813	0.786	0.771471
Q68FL4	Putative adenosylhomocysteinase 3 [OS=Mus musculus]	22	0.828	0.0639603	1.124	0.77652	0.915	0.924609
Q68FL6	Methionine--tRNA ligase cytoplasmic [OS=Mus musculus]	12	1.07	0.468292	0.975	0.980622	0.893	0.883283
Q68FM6	Protein phosphatase 1 regulatory subunit 29 [OS=Mus musculus]	5	0.881	0.167939	0.69	0.584375	0.92	0.941057
Q69Z98-1	Serine/threonine-protein kinase BRSK2 [OS=Mus musculus]	7	1.216	0.130261	0.506	0.0795044	1.195	0.478193
Q69Z99	Zinc finger protein 512 [OS=Mus musculus]	2	0.92	0.532104	1.121	0.924553	0.999	0.99676
Q69ZF3	Non-lysosomal glucosylceramidase [OS=Mus musculus]	4	0.947	0.506981	0.977	0.976951	1.111	0.925056
Q69ZH9	Rho GTPase-activating protein 23 [OS=Mus musculus]	9	1.113	0.400394	0.981	0.992379	1.097	0.823266
Q69ZK0	Phosphatidylinositol 3 4 5-trisphosphate-dependent Rac exchanger 1 protein [OS=Mus musculus]	7	0.974	0.699761	0.637	0.439816	0.937	0.945322
Q69ZK9	Neuroligin-2 [OS=Mus musculus]	10	0.984	0.849361	0.981	0.976951	1.26	0.0510718
Q69ZN7-1	Myoferlin [OS=Mus musculus]	2	1.024	0.987445	1.243	0.733195	1.218	0.640919
Q69ZP3-1	Probable hydrolase PNKD [OS=Mus musculus]	2	0.787	0.01454	0.958	0.993701	0.664	0.0117945
Q69ZR2	E3 ubiquitin-protein ligase hectd1 [OS=Mus musculus]	4	0.912	0.418258	0.818	0.973738	0.707	0.261488
Q69ZW3	EH domain-binding protein 1 [OS=Mus musculus]	2	1.049	0.864172	0.949	0.993701	0.793	0.771824
Q6A065	Centrosomal protein of 170 kDa [OS=Mus musculus]	10	1.211	0.133068	0.977	0.994455	1.06	0.925056
Q6A068	Cell division cycle 5-like protein [OS=Mus musculus]	3	1.057	0.792013	0.991	0.974623	0.985	0.996143
Q6A0A9	Constitutive coactivator of PPAR-gamma-like protein 1 [OS=Mus musculus]	9	1.013	0.913289	0.956	0.995505	0.901	0.910316
Q6A0D4	raftlin [OS=Mus musculus]	2	1.475	0.043676	1.604	0.459064	1.331	0.748486
Q6A4J8	Ubiquitin carboxyl-terminal hydrolase 7 [OS=Mus musculus]	12	0.93	0.415651	0.783	0.883952	1.006	0.974809
Q6DFV3	rho GTPase-activating protein 21 [OS=Mus musculus]	7	1.057	0.81477	1.06	0.941088	1.112	0.889902
Q6DFV7-1	Nuclear receptor coactivator 7 [OS=Mus musculus]	3	1.221	0.261144	0.823	0.974623	0.932	0.977363
Q6DFW4	Nucleolar protein 58 [OS=Mus musculus]	6	1.129	0.219596	1.512	0.147992	0.942	0.977363
Q6DFY8	BMP/retinoic acid-inducible neural-specific protein 2 [OS=Mus musculus]	3	0.934	0.542077	0.426	0.103839	0.924	0.960377
Q6GQS1	calcium-binding mitochondrial carrier protein SCaMC-3 [OS=Mus musculus]	9	0.91	0.355503	1.081	0.890763	0.99	0.983125
Q6GQT9	Nodal modulator 1 [OS=Mus musculus]	11	1.038	0.688794	0.784	0.850282	0.933	0.966192
Q6I6G8	E3 ubiquitin-protein ligase HECW2 [OS=Mus musculus]	2	1.425	0.0810573	0.461	0.456834	0.155	2.56875e-12
Q6IFX2	Keratin type I cytoskeletal 42 [OS=Mus musculus]	8	0.836	0.101189	2.861	6.45085e-05	1.071	0.889902
Q6IFZ6	Keratin type II cytoskeletal 1b [OS=Mus musculus]	5	0.667	2.91107e-05	3.589	5.72421e-16	0.952	0.974412
Q6IMF0	Keratin type II cuticular 87 [OS=Mus musculus]	8	1.071	0.752473	0.307	0.0177129	0.01	7.88406e-16
Q6IRU2	Tropomyosin alpha-4 chain [OS=Mus musculus]	2	0.99	0.748552	2.24	0.00634402	0.823	0.636076
Q6IRU5	clathrin light chain B [OS=Mus musculus]	7	1.073	0.373019	1.048	0.91221	1.155	0.155964
Q6KAR6	exocyst complex component 3 [OS=Mus musculus]	7	0.955	0.617363	1.039	0.953152	0.959	0.98661
Q6KAU4	Multivesicular body subunit 12B [OS=Mus musculus]	3	1.49	0.00337959	0.672	0.738612	0.986	0.996623
Q6NS52-1	Diacylglycerol kinase beta [OS=Mus musculus]	11	1.092	0.34615	0.99	0.974547	1.329	0.0235278
Q6NS52-2	Isoform 2 of Diacylglycerol kinase beta [OS=Mus musculus]	11	1.144	0.347868	0.909	0.990767	1.303	0.259612
Q6NS60	F-box only protein 41 [OS=Mus musculus]	10	1.042	0.65615	0.608	0.259499	1.022	0.974809
Q6NSQ9	Glucose-6-phosphatase 3 [OS=Mus musculus]	2	0.918	0.308786	0.973	0.994183	1.07	0.940926
Q6NSW3-1	A-kinase anchor protein SPHKAP [OS=Mus musculus]	6	0.938	0.478789	0.859	0.980622	3.36	7.88406e-16
Q6NTA4	Ras-related GTP-binding protein B [OS=Mus musculus]	3	1.007	0.984369	1.095	0.920109	0.864	0.784226
Q6NVE8	WD repeat-containing protein 44 [OS=Mus musculus]	3	0.994	0.836466	0.922	0.995505	0.947	0.967144
Q6NVE9-1	protein phosphatase ptc7 homolog [OS=Mus musculus]	2	0.89	0.343914	0.437	0.189791	0.937	0.974809
Q6NVF0	Inositol polyphosphate 5-phosphatase OCRL-1 [OS=Mus musculus]	3	1.053	0.803999	0.616	0.680116	1.172	0.872214
Q6NVG1	lysophospholipid acyltransferase LPCAT4 [OS=Mus musculus]	3	1.041	0.920722	0.01	5.72421e-16	0.605	0.138508
Q6NXK7	Inactive dipeptidyl peptidase 10 [OS=Mus musculus]	10	1.021	0.814896	0.902	0.979063	1.013	0.963344
Q6NZB0	DnaJ homolog subfamily C member 8 [OS=Mus musculus]	3	0.942	0.507736	1.127	0.91221	1.03	0.974809
Q6NZC7	SEC23-interacting protein [OS=Mus musculus]	2	1.175	0.229106	0.727	0.893717	0.71	0.359353
Q6NZJ6	eukaryotic translation initiation factor 4 gamma 1 [OS=Mus musculus]	15	1.043	0.654446	0.834	0.931689	0.959	0.986347
Q6NZL0	Protein SOGA3 [OS=Mus musculus]	8	1.088	0.423273	0.954	0.995505	1.16	0.241011
Q6NZN0-1	RNA-binding protein 26 [OS=Mus musculus]	2	1.063	0.813874	0.788	0.968199	0.927	0.974809
Q6P069-1	Sorcin [OS=Mus musculus]	5	1.025	0.7842	1.182	0.55715	1.065	0.766044
Q6P1B1	xaa-Pro aminopeptidase 1 [OS=Mus musculus]	15	0.933	0.503059	1.055	0.900862	1	0.96977
Q6P1D5	Seizure 6-like protein [OS=Mus musculus]	5	1.198	0.151905	0.804	0.91221	1.109	0.828914
Q6P1F6	Serine/threonine-protein phosphatase 2A 55 kDa regulatory subunit B alpha isoform [OS=Mus musculus]	15	1.028	0.639673	1.011	0.972917	0.995	0.977363
Q6P2B1-1	transportin-3 [OS=Mus musculus]	3	1.016	0.959636	0.785	0.878282	0.972	0.984681
Q6P3A8-1	2-oxoisovalerate dehydrogenase subunit beta mitochondrial [OS=Mus musculus]	3	0.859	0.104436	1.32	0.621344	1.147	0.673471
Q6P3D0	U8 snoRNA-decapping enzyme [OS=Mus musculus]	4	0.783	0.0186133	0.716	0.738612	0.922	0.924584
Q6P4S6	Serine/threonine-protein kinase SIK3 [OS=Mus musculus]	8	0.987	0.887024	1.76	0.0132125	1.022	0.940932
Q6P4T2	U5 small nuclear ribonucleoprotein 200 kDa helicase [OS=Mus musculus]	16	1.041	0.673308	0.765	0.802036	0.86	0.756807
Q6P542	ATP-binding cassette sub-family F member 1 [OS=Mus musculus]	4	0.897	0.323762	1.077	0.932262	0.967	0.984681
Q6P5E4	UDP-glucose:glycoprotein glucosyltransferase 1 [OS=Mus musculus]	4	1.056	0.805777	0.88	0.974547	1.334	0.143522
Q6P5E6	ADP-ribosylation factor-binding protein GGA2 [OS=Mus musculus]	3	1.805	0.00457548	3.007	0.0262359	1.062	0.98092
Q6P5E8	Diacylglycerol kinase theta [OS=Mus musculus]	2	1.015	0.923905	0.447	0.0728026	0.724	0.166483
Q6P5F6	Zinc transporter ZIP10 [OS=Mus musculus]	2	1.118	0.420293	1.087	0.932803	0.976	0.987129
Q6P5F7-1	Protein tweety homolog 3 [OS=Mus musculus]	4	1.063	0.764199	1.105	0.91221	1.044	0.98092
Q6P5F9	Exportin-1 [OS=Mus musculus]	18	1.006	0.952233	0.973	0.982183	0.875	0.74556
Q6P5G6	UBX domain-containing protein 7 [OS=Mus musculus]	2	1.144	0.398506	1.222	0.815715	0.968	0.987474
Q6P5U7	NACHT and WD repeat domain-containing protein 2 [OS=Mus musculus]	5	1.074	0.648285	0.646	0.467981	1.162	0.695642
Q6P8I4	PEST proteolytic signal-containing nuclear protein [OS=Mus musculus]	2	0.951	0.494144	1.134	0.91221	0.865	0.729926
Q6P8X1	Sorting nexin-6 [OS=Mus musculus]	10	0.985	0.872898	0.871	0.973738	0.906	0.889902
Q6P9K8	Caskin-1 [OS=Mus musculus]	33	1.054	0.472468	0.841	0.809294	0.94	0.963344
Q6P9K9-1	Neurexin-3 [OS=Mus musculus]	22	0.985	0.883405	0.764	0.674658	1.082	0.650296
Q6P9Q6-1	FK506-binding protein 15 [OS=Mus musculus]	2	0.833	0.341435	1.031	0.973738	0.791	0.831946
Q6P9R2	Serine/threonine-protein kinase OSR1 [OS=Mus musculus]	4	1.067	0.646179	1.151	0.875293	0.994	0.99676
Q6P9S0	MTSS1-like protein [OS=Mus musculus]	6	1.051	0.802134	1.103	0.928656	1.024	0.98092
Q6PA06-1	Atlastin-2 [OS=Mus musculus]	5	1.135	0.372593	0.956	0.993077	1.288	0.347383
Q6PAJ1	Breakpoint cluster region protein [OS=Mus musculus]	10	0.996	0.874729	1.261	0.726531	0.612	0.00012437
Q6PAK3	Protein arginine n-methyltransferase 8 [OS=Mus musculus]	8	1.022	0.90956	0.814	0.922399	1.015	0.977363
Q6PAR5-1	GTPase-activating protein and VPS9 domain-containing protein 1 [OS=Mus musculus]	5	1.189	0.173373	0.558	0.201778	1.114	0.810413
Q6PB44-1	Tyrosine-protein phosphatase non-receptor type 23 [OS=Mus musculus]	6	1.183	0.216564	0.726	0.809294	1.019	0.988753
Q6PB66	Leucine-rich PPR motif-containing protein mitochondrial [OS=Mus musculus]	27	1.035	0.651056	0.923	0.976951	0.974	0.99676
Q6PCP5	Mitochondrial fission factor [OS=Mus musculus]	9	1.026	0.816287	0.655	0.240898	0.884	0.786381
Q6PD03	Serine/threonine-protein phosphatase 2A 56 kDa regulatory subunit alpha isoform [OS=Mus musculus]	5	1.066	0.65606	1.087	0.931689	1.061	0.925056
Q6PD19-1	UPF0668 protein C10orf76 homolog [OS=Mus musculus]	2	0.655	0.0020936	0.779	0.954605	0.969	0.993842
Q6PD26	GPI transamidase component PIG-S [OS=Mus musculus]	3	1.053	0.765243	0.934	0.995505	0.99	0.996623
Q6PD28	Serine/threonine-protein phosphatase 2A 56 kDa regulatory subunit beta isoform [OS=Mus musculus]	5	1.095	0.57982	1.013	0.974279	1.024	0.984681
Q6PDC8	Major facilitator superfamily domain-containing protein 4A [OS=Mus musculus]	3	0.839	0.0849674	0.531	0.287971	0.763	0.365418
Q6PDG5-1	SWI/SNF complex subunit SMARCC2 [OS=Mus musculus]	4	1.018	0.981385	0.828	0.932262	0.582	2.72526e-05
Q6PDI5-1	Proteasome-associated protein ECM29 homolog [OS=Mus musculus]	9	1.081	0.623992	0.915	0.998496	1.244	0.506589
Q6PDL0	Cytoplasmic dynein 1 light intermediate chain 2 [OS=Mus musculus]	12	1.179	0.107272	0.963	0.993701	1.026	0.91493
Q6PDM2	Serine/arginine-rich splicing factor 1 [OS=Mus musculus]	8	0.952	0.6341	0.945	0.999628	1.006	0.961005
Q6PDN3-1	Myosin light chain kinase smooth muscle [OS=Mus musculus]	3	1.154	0.344334	14.044	5.72421e-16	0.683	0.283798
Q6PDQ2	Chromodomain-helicase-DNA-binding protein 4 [OS=Mus musculus]	2	1.071	0.786623	1.026	0.973738	1.002	0.99676
Q6PDS3	Sterile alpha and TIR motif-containing protein 1 [OS=Mus musculus]	4	1.098	0.560746	0.89	0.976951	0.944	0.974809
Q6PDY2	2-aminoethanethiol dioxygenase [OS=Mus musculus]	3	1.022	0.957282	1.037	0.972917	1.135	0.702009
Q6PE01	U5 small nuclear ribonucleoprotein 40 kDa protein [OS=Mus musculus]	2	0.708	0.0188747	0.894	0.995505	0.913	0.963344
Q6PE13	Proline-rich transmembrane protein 3 [OS=Mus musculus]	5	1.104	0.473956	0.873	0.974153	0.94	0.958248
Q6PE15-1	Mycophenolic acid acyl-glucuronide esterase mitochondrial [OS=Mus musculus]	3	0.924	0.495935	0.974	0.980703	0.893	0.924584
Q6PEB6	MOB-like protein phocein [OS=Mus musculus]	6	0.975	0.793807	0.988	0.976951	1.002	0.968881
Q6PER3	Microtubule-associated protein RP/EB family member 3 [OS=Mus musculus]	13	1.121	0.151234	1.111	0.75183	1.034	0.810413
Q6PF93	Phosphatidylinositol 3-kinase catalytic subunit type 3 [OS=Mus musculus]	3	1.023	0.97569	4.374	1.63923e-06	1.217	0.504675
Q6PFD5	Disks large-associated protein 3 [OS=Mus musculus]	10	1.027	0.781066	1.002	0.974953	1	0.984681
Q6PFR5	Transformer-2 protein homolog alpha [OS=Mus musculus]	2	0.832	0.0513462	0.907	0.980622	0.935	0.943545
Q6PGB6-1	N-alpha-acetyltransferase 50 [OS=Mus musculus]	2	1.371	0.00948711	0.258	1.58043e-06	1.708	8.76784e-06
Q6PGC1	ATP-dependent RNA helicase Dhx29 [OS=Mus musculus]	2	1.244	0.303723	0.01	5.72421e-16	1.055	0.987093
Q6PGE7	Sodium-dependent proline transporter [OS=Mus musculus]	2	1.082	0.657779	0.225	1.36276e-07	0.965	0.98092
Q6PGF7	Exocyst complex component 8 [OS=Mus musculus]	6	1.117	0.258658	1.059	0.913722	1.075	0.794548
Q6PGL7-1	WASH complex subunit 2 [OS=Mus musculus]	4	1.129	0.557863	0.402	0.233856	0.489	0.0145651
Q6PGN3-3	Isoform 3 of Serine/threonine-protein kinase DCLK2 [OS=Mus musculus]	16	1.037	0.715549	0.969	0.992379	1.366	0.000350547
Q6PH08-1	ERC protein 2 [OS=Mus musculus]	19	1.021	0.706508	0.991	0.976951	0.985	0.988707
Q6PHN9	Ras-related protein Rab-35 [OS=Mus musculus]	10	0.888	0.252066	0.97	0.990767	0.954	0.984805
Q6PHU5-1	Sortilin [OS=Mus musculus]	5	1.202	0.0437581	0.895	0.992379	1.083	0.851288
Q6PHZ2-1	Calcium/calmodulin-dependent protein kinase type II subunit delta [OS=Mus musculus]	15	1.116	0.158339	0.792	0.539658	0.942	0.961775
Q6PIC6	Sodium/potassium-transporting ATPase subunit alpha-3 [OS=Mus musculus]	80	0.984	0.955295	0.928	0.974279	0.978	0.996623
Q6PIE5	Sodium/potassium-transporting ATPase subunit alpha-2 [OS=Mus musculus]	65	1.087	0.267977	0.915	0.967729	1.012	0.924584
Q6PIP5	NudC domain-containing protein 1 [OS=Mus musculus]	3	1.234	0.101052	0.847	0.976951	1.565	0.0721726
Q6PIU9	Uncharacterized protein FLJ45252 homolog [OS=Mus musculus]	2	0.84	0.298057	1.642	0.515984	0.698	0.550089
Q6PNC0	DmX-like protein 1 [OS=Mus musculus]	3	1.035	0.952687	0.679	0.851948	0.77	0.738068
Q6Q477	Plasma membrane calcium-transporting ATPase 4 [OS=Mus musculus]	28	1.218	0.0268078	0.768	0.592568	0.867	0.683933
Q6R891-1	Neurabin-2 [OS=Mus musculus]	18	1.006	0.95509	0.569	0.0176196	1.097	0.55878
Q6RHR9	Membrane-associated guanylate kinase WW and PDZ domain-containing protein 1 [OS=Mus musculus]	4	1.103	0.305108	0.852	0.950707	0.921	0.925906
Q6URW6-1	myosin-14 [OS=Mus musculus]	22	1.082	0.432635	0.983	0.976951	0.943	0.977363
Q6VNB8	WD repeat and FYVE domain-containing protein 3 [OS=Mus musculus]	10	1.073	0.675594	0.741	0.772334	0.945	0.969262
Q6VNS1	NT-3 growth factor receptor [OS=Mus musculus]	5	0.918	0.408845	0.821	0.921219	0.97	0.984681
Q6WQJ1	Sn1-specific diacylglycerol lipase alpha [OS=Mus musculus]	4	1.1	0.554333	0.985	0.976951	1.034	0.977363
Q6WVG3	BTB/POZ domain-containing protein KCTD12 [OS=Mus musculus]	14	0.971	0.930743	1.103	0.772675	1.211	0.00300224
Q6X893	choline transporter-like protein 1 [OS=Mus musculus]	12	1.241	0.0130826	1.373	0.107195	1.059	0.794548
Q6ZPE2	Myotubularin-related protein 5 [OS=Mus musculus]	26	1.082	0.368673	0.708	0.297314	1.192	0.0973075
Q6ZPF3-1	T-lymphoma invasion and metastasis-inducing protein 2 [OS=Mus musculus]	2	1.42	0.0414728	0.294	0.0142125	1.334	0.734207
Q6ZPJ3	(E3-independent) E2 ubiquitin-conjugating enzyme UBE2O [OS=Mus musculus]	14	1.1	0.363546	0.874	0.959758	0.887	0.810413
Q6ZPQ6-2	Isoform 2 of Membrane-associated phosphatidylinositol transfer protein 2 [OS=Mus musculus]	9	1.074	0.557385	0.824	0.920109	1	0.984681
Q6ZPR5-1	Sphingomyelin phosphodiesterase 4 [OS=Mus musculus]	2	0.778	0.0145304	0.302	6.45085e-05	0.789	0.329219
Q6ZPU9-1	KIF1-binding protein [OS=Mus musculus]	4	1.034	0.879718	0.955	0.999991	1.004	0.993842
Q6ZQ08-1	CCR4-NOT transcription complex subunit 1 [OS=Mus musculus]	7	1.036	0.837405	0.713	0.702761	0.892	0.818394
Q6ZQ18	protein EFR3 homolog B [OS=Mus musculus]	7	1.005	0.97121	0.717	0.664991	0.906	0.889902
Q6ZQ38	cullin-associated nedd8-dissociated protein 1 [OS=Mus musculus]	52	0.979	0.996594	0.942	0.978335	0.941	0.925056
Q6ZQ58-1	La-related protein 1 [OS=Mus musculus]	5	0.991	0.775496	0.821	0.962899	1.037	0.977363
Q6ZQ82	Rho GTPase-activating protein 26 [OS=Mus musculus]	4	1.205	0.161924	0.975	0.995505	1.001	0.99676
Q6ZQI3	Malectin [OS=Mus musculus]	4	0.828	0.0804242	2.173	0.00678358	0.972	0.986347
Q6ZQK5	Arf-GAP with coiled-coil ANK repeat and PH domain-containing protein 2 [OS=Mus musculus]	2	1.173	0.213498	0.871	0.977982	1.201	0.771824
Q6ZWM4	U6 snRNA-associated Sm-like protein LSm8 [OS=Mus musculus]	3	0.895	0.215465	1.15	0.900809	1.076	0.91493
Q6ZWN5	40S ribosomal protein S9 [OS=Mus musculus]	9	0.952	0.769141	1.007	0.973738	0.927	0.884048
Q6ZWR6-1	Nesprin-1 [OS=Mus musculus]	16	1.009	0.937014	0.339	4.98077e-05	0.99	0.984681
Q6ZWV3	60S ribosomal protein L10 [OS=Mus musculus]	5	0.96	0.674549	0.75	0.717272	0.819	0.296284
Q6ZWV7	60S ribosomal protein L35 [OS=Mus musculus]	4	0.902	0.309513	0.721	0.395104	0.647	2.67763e-05
Q6ZWX6	Eukaryotic translation initiation factor 2 subunit 1 [OS=Mus musculus]	5	0.99	0.907161	0.977	0.976951	0.906	0.903856
Q6ZWY3	40S ribosomal protein S27-like [OS=Mus musculus]	2	0.942	0.559421	0.953	0.995505	0.81	0.23378
Q70FJ1-1	A-kinase anchor protein 9 [OS=Mus musculus]	2	1.075	0.694756	4.782	8.40756e-11	1.589	0.00308256
Q71LX4	Talin-2 [OS=Mus musculus]	56	1.129	0.12942	0.813	0.640994	1.015	0.924584
Q71M36-2	Isoform 2 of Chondroitin sulfate proteoglycan 5 [OS=Mus musculus]	6	1.184	0.0765314	0.71	0.562151	1.068	0.810413
Q71RI9-1	Kynurenine--oxoglutarate transaminase 3 [OS=Mus musculus]	2	1.067	0.685382	0.57	0.28145	0.507	1.9975e-05
Q76MZ3	serine/threonine-protein phosphatase 2A 65 kDa regulatory subunit A alpha isoform [OS=Mus musculus]	36	0.945	0.705895	0.941	0.977982	0.946	0.94752
Q78IK2	Up-regulated during skeletal muscle growth protein 5 [OS=Mus musculus]	4	0.894	0.335299	1.025	0.964486	1.001	0.96306
Q78IK4	MICOS complex subunit MIC27 [OS=Mus musculus]	4	1.032	0.891117	1.121	0.91221	0.97	0.982584
Q78IQ7	Zinc transporter ZIP4 [OS=Mus musculus]	2	0.97	0.739241	0.754	0.91221	0.826	0.762512
Q78JE5	F-box only protein 22 [OS=Mus musculus]	3	0.874	0.197905	1.018	0.976465	0.796	0.224294
Q78JW9	Ubiquitin domain-containing protein UBFD1 [OS=Mus musculus]	2	1.187	0.206602	1.283	0.702761	1.178	0.732
Q78PY7	staphylococcal nuclease domain-containing protein 1 [OS=Mus musculus]	26	0.944	0.576483	0.564	0.00613769	0.875	0.696856
Q78ZA7	Nucleosome assembly protein 1-like 4 [OS=Mus musculus]	11	1.048	0.633514	0.917	0.993701	1.135	0.382766
Q791T5-1	Mitochondrial carrier homolog 1 [OS=Mus musculus]	9	0.822	0.0483667	0.956	0.99566	0.834	0.367452
Q791V5	Mitochondrial carrier homolog 2 [OS=Mus musculus]	13	1.029	0.597853	1.02	0.968199	0.941	0.925906
Q7M6Y3-1	Phosphatidylinositol-binding clathrin assembly protein [OS=Mus musculus]	14	1.011	0.927691	1.121	0.920109	1.048	0.983232
Q7M6Y3-5	Isoform 5 of Phosphatidylinositol-binding clathrin assembly protein [OS=Mus musculus]	14	1.014	0.884231	1.028	0.936268	1.015	0.930832
Q7SIG6-1	Arf-GAP with SH3 domain ANK repeat and PH domain-containing protein 2 [OS=Mus musculus]	10	0.901	0.328687	3.551	5.72421e-16	1.223	0.0377521
Q7TMB8-1	cytoplasmic FMR1-interacting protein 1 [OS=Mus musculus]	28	0.98	0.863801	0.914	0.978335	0.981	0.987093
Q7TMB8-2	Isoform 2 of Cytoplasmic FMR1-interacting protein 1 [OS=Mus musculus]	27	0.878	0.361727	0.435	0.186078	0.733	0.591766
Q7TMC8	L-fucose kinase [OS=Mus musculus]	3	1.035	0.832731	0.947	0.999991	0.914	0.925056
Q7TME0	Phospholipid phosphatase-related protein type 4 [OS=Mus musculus]	14	0.884	0.238867	0.839	0.91221	0.883	0.797849
Q7TMF3	NADH dehydrogenase [ubiquinone] 1 alpha subcomplex subunit 12 [OS=Mus musculus]	11	1.029	0.595829	0.849	0.77652	0.955	0.974809
Q7TMK9-2	Isoform 2 of Heterogeneous nuclear ribonucleoprotein Q [OS=Mus musculus]	10	1.025	0.719989	0.938	0.990767	0.95	0.977363
Q7TMM9	Tubulin beta-2A chain [OS=Mus musculus]	36	0.966	0.887786	0.984	0.993151	0.974	0.997533
Q7TMQ7	WD repeat-containing protein 91 [OS=Mus musculus]	5	1.05	0.846512	0.861	0.972917	1.095	0.889902
Q7TMY8	E3 ubiquitin-protein ligase HUWE1 [OS=Mus musculus]	26	1.036	0.671172	0.989	0.974279	0.845	0.482253
Q7TN29	Stromal membrane-associated protein 2 [OS=Mus musculus]	3	1.047	0.699093	0.86	0.967405	1.026	0.963344
Q7TN99	Cytoplasmic polyadenylation element-binding protein 3 [OS=Mus musculus]	4	1.009	0.887552	1.434	0.391638	0.871	0.847514
Q7TNC4	Putative RNA-binding protein Luc7-like 2 [OS=Mus musculus]	4	1.202	0.160429	0.639	0.615037	1.043	0.974809
Q7TNG5-1	echinoderm microtubule-associated protein-like 2 [OS=Mus musculus]	4	0.932	0.475187	1.201	0.785377	0.985	0.996623
Q7TNM2	Tripartite motif-containing protein 46 [OS=Mus musculus]	6	0.972	0.656752	0.549	0.18378	1.018	0.984681
Q7TNR6	Immunoglobulin superfamily member 21 [OS=Mus musculus]	2	1.265	0.061194	0.835	0.937463	0.849	0.683933
Q7TNS2	MICOS complex subunit Mic10 [OS=Mus musculus]	2	0.914	0.366874	1.133	0.78428	0.991	0.977363
Q7TNV0	Protein DEK [OS=Mus musculus]	4	1.11	0.458115	0.826	0.932262	0.92	0.922508
Q7TPD3-1	roundabout homolog 2 [OS=Mus musculus]	6	0.956	0.549902	1.333	0.621344	1.095	0.923075
Q7TPH6	E3 ubiquitin-protein ligase MYCBP2 [OS=Mus musculus]	2	0.986	0.933968	0.612	0.815423	1.272	0.839238
Q7TPM6-1	fibronectin type III and SPRY domain-containing protein 1 [OS=Mus musculus]	6	1.174	0.0901197	1.091	0.88479	0.994	0.992717
Q7TPR4	Alpha-actinin-1 [OS=Mus musculus]	41	0.968	0.906658	0.872	0.869699	1.023	0.872214
Q7TPS5	C2 domain-containing protein 5 [OS=Mus musculus]	2	1.166	0.262953	0.777	0.866278	1.138	0.810413
Q7TPV4	Myb-binding protein 1A [OS=Mus musculus]	5	1.013	0.957522	1.078	0.932262	0.803	0.673471
Q7TQ95	Protein lunapark [OS=Mus musculus]	5	1.194	0.174493	0.981	0.993701	1.188	0.419026
Q7TQD2	Tubulin polymerization-promoting protein [OS=Mus musculus]	17	0.989	0.918338	1.061	0.902576	1.042	0.766044
Q7TQF7	amphiphysin [OS=Mus musculus]	26	1.113	0.174048	0.778	0.398027	0.956	0.977363
Q7TQG1	Pleckstrin homology domain-containing family A member 6 [OS=Mus musculus]	2	1.1	0.559691	1.53	0.323748	1.062	0.977363
Q7TQH0	ataxin-2-like protein [OS=Mus musculus]	3	1.279	0.0521022	1.073	0.935006	1.025	0.984681
Q7TQI3	Ubiquitin thioesterase otub1 [OS=Mus musculus]	17	0.858	0.160365	0.917	0.968199	1.006	0.940926
Q7TSC1	Protein PRRC2A [OS=Mus musculus]	4	0.991	0.824025	0.686	0.851445	1.011	0.99676
Q7TSE6	serine/threonine-protein kinase 38-like [OS=Mus musculus]	2	1.045	0.889673	0.939	0.993077	1.511	0.159129
Q7TSH2	phosphorylase b kinase regulatory subunit beta [OS=Mus musculus]	2	0.96	0.680783	1.188	0.875293	0.92	0.969293
Q7TSI3	Serine/threonine-protein phosphatase 6 regulatory subunit 1 [OS=Mus musculus]	3	1.015	0.95784	0.889	0.998435	1.275	0.800866
Q7TSJ2-1	Microtubule-associated protein 6 [OS=Mus musculus]	47	1.214	0.0226276	0.752	0.26601	1.024	0.863953
Q7TSQ8	Pyruvate dehydrogenase phosphatase regulatory subunit mitochondrial [OS=Mus musculus]	2	0.986	0.755336	1.141	0.890202	1.138	0.837472
Q7TSY6	CUGBP Elav-like family member 4 [OS=Mus musculus]	2	1.088	0.621945	0.77	0.851948	0.907	0.923075
Q7TT37	Elongator complex protein 1 [OS=Mus musculus]	5	0.906	0.352263	0.76	0.817445	0.925	0.925056
Q7TT50	Serine/threonine-protein kinase MRCK beta [OS=Mus musculus]	11	1.079	0.456991	0.778	0.809337	0.908	0.924584
Q80SW1	S-adenosylhomocysteine hydrolase-like protein 1 [OS=Mus musculus]	24	0.848	0.127868	1.014	0.972917	0.863	0.233477
Q80T41	Gamma-aminobutyric acid type B receptor subunit 2 [OS=Mus musculus]	8	0.983	0.840501	0.627	0.263494	0.964	0.992512
Q80TA6	Myotubularin-related protein 12 [OS=Mus musculus]	2	1.082	0.627581	0.613	0.544568	1.356	0.197708
Q80TB8	Synaptic vesicle membrane protein VAT-1 homolog-like [OS=Mus musculus]	15	0.906	0.334676	0.983	0.980622	0.669	3.56825e-05
Q80TE7	Leucine-rich repeat-containing protein 7 [OS=Mus musculus]	22	0.991	0.889119	0.698	0.50522	0.943	0.977363
Q80TF3	Protocadherin-19 [OS=Mus musculus]	2	1.084	0.654837	0.879	0.993701	1.009	0.996623
Q80TH2	Erbin [OS=Mus musculus]	5	1.145	0.483724	1.056	0.954605	1.212	0.803046
Q80TJ1	Calcium-dependent secretion activator 1 [OS=Mus musculus]	50	1.043	0.502602	0.725	0.166833	0.945	0.943545
Q80TJ1-2	Isoform 2 of Calcium-dependent secretion activator 1 [OS=Mus musculus]	48	1.187	0.145646	0.794	0.875293	0.943	0.974809
Q80TK0	Uncharacterized protein KIAA1107 [OS=Mus musculus]	5	1.165	0.20749	0.814	0.91909	0.954	0.974809
Q80TL0	Protein phosphatase 1E [OS=Mus musculus]	10	0.954	0.78193	0.756	0.284328	1.061	0.595958
Q80TL1	Adenylate cyclase type 2 [OS=Mus musculus]	2	0.558	0.00397377	0.01	5.72421e-16	1.112	0.963344
Q80TL4-1	PHD finger protein 24 [OS=Mus musculus]	15	1.073	0.329285	0.798	0.573535	0.972	0.99676
Q80TL4-2	Isoform 2 of PHD finger protein 24 [OS=Mus musculus]	13	1.243	0.121888	0.84	0.976951	1.34	0.373908
Q80TL7-1	Protein MON2 homolog [OS=Mus musculus]	6	1.033	0.882341	0.929	0.995505	0.949	0.964055
Q80TM9-1	Nischarin [OS=Mus musculus]	7	0.926	0.402978	0.629	0.264351	0.899	0.903549
Q80TQ2-1	Ubiquitin carboxyl-terminal hydrolase CYLD [OS=Mus musculus]	6	1.017	0.955418	0.872	0.976951	1.494	0.0621195
Q80TR1-1	Adhesion G protein-coupled receptor L1 [OS=Mus musculus]	12	1.047	0.66673	0.816	0.901458	0.966	0.995593
Q80TS3	Adhesion G protein-coupled receptor L3 [OS=Mus musculus]	5	1.033	0.928538	0.824	0.967723	1.118	0.867413
Q80TS7	Dendrin [OS=Mus musculus]	2	0.96	0.66686	0.599	0.667365	0.794	0.650296
Q80TV8-2	Isoform 2 of CLIP-associating protein 1 [OS=Mus musculus]	18	1.131	0.231375	0.541	0.0557534	1.035	0.955096
Q80TY0	Formin-binding protein 1 [OS=Mus musculus]	3	1.036	0.950698	1.191	0.809294	1.16	0.797849
Q80TZ3	putative tyrosine-protein phosphatase auxilin [OS=Mus musculus]	26	1.078	0.308852	0.771	0.364568	0.923	0.83784
Q80U12	Small G protein signaling modulator 2 [OS=Mus musculus]	2
Q80U19-1	Disheveled-associated activator of morphogenesis 2 [OS=Mus musculus]	6	1.155	0.302024	0.765	0.898512	1.421	0.128121
Q80U23-2	Isoform 2 of Syntaphilin [OS=Mus musculus]	13	1.007	0.923993	0.665	0.214963	0.963	0.99676
Q80U28	MAP kinase-activating death domain protein [OS=Mus musculus]	24	0.919	0.4039	0.68	0.214963	0.917	0.924584
Q80U30-1	protein CLEC16A [OS=Mus musculus]	3	100	1e-17	0.945	0.992379	100	7.88406e-16
Q80U35	Rho guanine nucleotide exchange factor 17 [OS=Mus musculus]	4	0.921	0.511632	1.04	0.972917	1.139	0.938295
Q80U40	RIMS-binding protein 2 [OS=Mus musculus]	7	1.044	0.724369	0.759	0.78428	1.065	0.903856
Q80U49-1	Centrosomal protein of 170 kDa protein B [OS=Mus musculus]	12	1.247	0.0805859	0.762	0.815423	1.116	0.754488
Q80U56	Late secretory pathway protein AVL9 homolog [OS=Mus musculus]	2	0.967	0.567725	0.883	0.976951	1.064	0.93953
Q80U63	Mitofusin-2 [OS=Mus musculus]	12	1.252	0.0142848	0.589	0.192877	0.926	0.960377
Q80U78-1	Pumilio homolog 1 [OS=Mus musculus]	2	0.796	0.0284283	0.226	1.1947e-07	1.02	0.98092
Q80U93	Nuclear pore complex protein Nup214 [OS=Mus musculus]	2	1.181	0.436679	0.772	0.972917	0.82	0.837969
Q80U95	Ubiquitin-protein ligase E3C [OS=Mus musculus]	2	0.942	0.621668	0.658	0.758709	0.752	0.463691
Q80UG2	Plexin-A4 [OS=Mus musculus]	24	0.978	0.893183	0.907	0.976951	0.908	0.89051
Q80UG5-3	Isoform 3 of Septin-9 [OS=Mus musculus]	15	1.002	0.87391	0.84	0.851445	0.882	0.683933
Q80UJ7	Rab3 GTPase-activating protein catalytic subunit [OS=Mus musculus]	9	0.995	0.95191	0.693	0.551751	0.956	0.984681
Q80UM3	N-alpha-acetyltransferase 15 NatA auxiliary subunit [OS=Mus musculus]	6	0.957	0.635394	0.934	0.996813	1.03	0.962954
Q80UP3	Diacylglycerol kinase zeta [OS=Mus musculus]	8	0.933	0.444196	0.66	0.390982	0.983	0.99676
Q80UP8	sodium-dependent phosphate transporter 2 [OS=Mus musculus]	3	1.073	0.701085	0.839	0.976951	0.836	0.815395
Q80UU9	Membrane-associated progesterone receptor component 2 [OS=Mus musculus]	6	1.014	0.903741	0.76	0.771536	0.925	0.939255
Q80UW2	F-box only protein 2 [OS=Mus musculus]	8	1.205	0.0713923	0.847	0.91221	1.1	0.49229
Q80UY2	E3 ubiquitin-protein ligase KCMF1 [OS=Mus musculus]	2	1.001	0.923377	1.135	0.920109	0.819	0.835454
Q80V42-1	Carboxypeptidase M [OS=Mus musculus]	2	1.256	0.0767131	1.233	0.768072	1.548	0.00112999
Q80V91	Probable E3 ubiquitin-protein ligase DTX3 [OS=Mus musculus]	2	0.852	0.112283	0.495	0.179081	1.272	0.417972
Q80VC9	Calmodulin-regulated spectrin-associated protein 3 [OS=Mus musculus]	9	1.102	0.500466	0.842	0.943651	0.85	0.70851
Q80VD1	Protein Fam98b [OS=Mus musculus]	9	1.035	0.728614	1.026	0.953152	1.01	0.974809
Q80VL1	tudor and KH domain-containing protein [OS=Mus musculus]	7	0.922	0.384309	0.598	0.307588	1.012	0.987093
Q80VP0-1	Tectonin beta-propeller repeat-containing protein 1 [OS=Mus musculus]	11	0.985	0.85387	0.869	0.972917	1.029	0.963344
Q80VP1	epsin-1 [OS=Mus musculus]	8	0.887	0.24532	0.816	0.808156	0.943	0.977363
Q80VP9	Aspartate beta-hydroxylase domain-containing protein 2 [OS=Mus musculus]	5	1.013	0.965169	0.938	0.99566	0.987	0.996143
Q80VQ0	Aldehyde dehydrogenase family 3 member B1 [OS=Mus musculus]	6	1.157	0.234996	1.282	0.602626	1.206	0.35764
Q80W04	Transmembrane and coiled-coil domains protein 2 [OS=Mus musculus]	2	1.074	0.768018	0.335	0.0332258	0.306	8.41402e-06
Q80W21	glutathione S-transferase Mu 7 [OS=Mus musculus]	11	0.831	0.0392665	1.112	0.837886	1.014	0.963344
Q80W22	Threonine synthase-like 2 [OS=Mus musculus]	3	0.887	0.445275	1.318	0.754238	0.916	0.964055
Q80W47	WD repeat domain phosphoinositide-interacting protein 2 [OS=Mus musculus]	4	1.171	0.240759	0.586	0.423936	1.656	0.00288426
Q80W93-1	Hydrocephalus-inducing protein [OS=Mus musculus]	2	0.938	0.515143	1.112	0.91221	0.928	0.937716
Q80WC7-1	Arf-GAP domain and FG repeat-containing protein 2 [OS=Mus musculus]	5	0.993	0.830294	0.927	0.996813	0.994	0.996932
Q80WG5	volume-regulated anion channel subunit LRRC8A [OS=Mus musculus]	4	1.147	0.29943	1.098	0.932262	1.145	0.766044
Q80WJ7	protein LYRIC [OS=Mus musculus]	7	1.128	0.29402	0.947	0.999991	1	0.984681
Q80WM4	Hyaluronan and proteoglycan link protein 4 [OS=Mus musculus]	10	1.516	1.24152e-05	0.817	0.932262	1.337	0.0512721
Q80WQ2	Protein VAC14 homolog [OS=Mus musculus]	7	0.918	0.368021	0.723	0.794344	0.923	0.924584
Q80WS3	rRNA/tRNA 2'-O-methyltransferase fibrillarin-like protein 1 [OS=Mus musculus]	2
Q80WT0	Junctophilin-4 [OS=Mus musculus]	2	0.904	0.465325	0.957	0.993701	1.008	0.99676
Q80WW9	DDRGK domain-containing protein 1 [OS=Mus musculus]	2	1.457	0.0634598	0.524	0.468046	2.727	0.000172587
Q80X50	Ubiquitin-associated protein 2-like [OS=Mus musculus]	10	0.977	0.787656	0.867	0.972917	0.904	0.903549
Q80X80	Phospholipid transfer protein C2CD2L [OS=Mus musculus]	13	1.018	0.867015	0.807	0.862639	0.904	0.889902
Q80X90	Filamin-B [OS=Mus musculus]	15	1.126	0.378024	0.92	0.993701	1.306	0.0877119
Q80X95	Ras-related GTP-binding protein A [OS=Mus musculus]	3	0.952	0.512836	0.442	0.0411946	0.718	0.114632
Q80XI3-4	Isoform 4 of Eukaryotic translation initiation factor 4 gamma 3 [OS=Mus musculus]	12	1.024	0.868703	1.005	0.976951	1.109	0.762512
Q80XI4	Phosphatidylinositol 5-phosphate 4-kinase type-2 beta [OS=Mus musculus]	10	1.073	0.399348	0.824	0.808156	0.916	0.91493
Q80XK6	autophagy-related protein 2 homolog B [OS=Mus musculus]	7	1.125	0.478739	1.738	0.161551	1.017	0.995593
Q80XN0	D-beta-hydroxybutyrate dehydrogenase mitochondrial [OS=Mus musculus]	11	1.172	0.0525183	0.929	0.976951	0.974	0.99676
Q80XR2	Calcium-transporting ATPase type 2C member 1 [OS=Mus musculus]	10	0.905	0.319588	0.909	0.980622	0.947	0.966033
Q80Y17	Lethal(2) giant larvae protein homolog 1 [OS=Mus musculus]	9	1.066	0.538567	1.057	0.932803	0.98	0.99676
Q80Y24	Prickle-like protein 2 [OS=Mus musculus]	9	1.033	0.936386	0.52	0.263714	0.597	0.0193365
Q80YA9-1	Connector enhancer of kinase suppressor of ras 2 [OS=Mus musculus]	17	1.016	0.822258	0.775	0.675978	0.879	0.766044
Q80YD1	ATP-dependent RNA helicase SUPV3L1 mitochondrial [OS=Mus musculus]	2	0.95	0.617528	0.226	0.000102068	1.059	0.977363
Q80YN3	Breast carcinoma-amplified sequence 1 homolog [OS=Mus musculus]	11	1.246	0.0130062	1.248	0.354216	1.322	0.00112999
Q80YV4-2	Isoform 2 of Pantothenate kinase 4 [OS=Mus musculus]	3	1.214	0.140832	0.994	0.976951	1.094	0.922508
Q80YX1	Tenascin [OS=Mus musculus]	4	1.121	0.446687	1.025	0.974279	0.95	0.974809
Q80Z24	Neuronal growth regulator 1 [OS=Mus musculus]	9	0.916	0.372401	0.882	0.953449	0.882	0.765756
Q80Z38	SH3 and multiple ankyrin repeat domains protein 2 [OS=Mus musculus]	17	1.113	0.262102	0.64	0.122582	0.93	0.963344
Q80ZF8	Adhesion G protein-coupled receptor B3 [OS=Mus musculus]	5	0.978	0.67666	0.594	0.515984	1.109	0.906727
Q80ZJ1	Ras-related protein Rap-2a [OS=Mus musculus]	8	1.043	0.731449	1.002	0.976951	0.969	0.996143
Q80ZS3	28S ribosomal protein S26 mitochondrial [OS=Mus musculus]	2	1.212	0.177686	0.969	0.976951	1.16	0.883283
Q810A7-1	ATP-dependent RNA helicase DDX42 [OS=Mus musculus]	5	1.095	0.583794	0.788	0.923698	0.85	0.837969
Q810B6-1	Rabankyrin-5 [OS=Mus musculus]	7	0.978	0.784559	0.89	0.976951	1.108	0.785196
Q810J8	Zinc finger FYVE domain-containing protein 1 [OS=Mus musculus]	5	0.962	0.633795	0.915	0.999991	0.762	0.492825
Q810U3	Neurofascin [OS=Mus musculus]	32	1.073	0.331107	0.85	0.77652	1.038	0.793135
Q810U4-2	Isoform 2 of Neuronal cell adhesion molecule [OS=Mus musculus]	25	1.108	0.190382	0.966	0.999991	0.812	0.0196693
Q810U4-5	Isoform 5 of Neuronal cell adhesion molecule [OS=Mus musculus]	5	1.238	0.0927544	0.723	0.690266	1.152	0.63813
Q811D0	Disks large homolog 1 [OS=Mus musculus]	22	1.191	0.0455137	0.853	0.893717	1.021	0.924584
Q811P8-1	rho GTPase-activating protein 32 [OS=Mus musculus]	9	1.238	0.0934138	0.712	0.720538	0.884	0.810413
Q812A2	SLIT-ROBO Rho GTPase-activating protein 3 [OS=Mus musculus]	15	1.02	0.84741	0.683	0.292431	0.904	0.872214
Q8BFP9	[Pyruvate dehydrogenase (Acetyl-transferring)] kinase isozyme 1 mitochondrial [OS=Mus musculus]	6	0.878	0.160131	1.254	0.592568	1.005	0.981564
Q8BFQ8	Glutamine amidotransferase-like class 1 domain-containing protein 1 [OS=Mus musculus]	6	0.974	0.795924	0.937	0.995505	1.058	0.766044
Q8BFR5	elongation factor Tu mitochondrial [OS=Mus musculus]	27	0.948	0.734493	1.004	0.975686	0.96	0.98092
Q8BFS6-1	Serine/threonine-protein phosphatase CPPED1 [OS=Mus musculus]	2	0.873	0.167173	0.516	0.213591	1.062	0.960377
Q8BFU2	Histone H2A type 3 [OS=Mus musculus]	8	0.84	0.102785	1.105	0.768786	1.004	0.946467
Q8BFU3-1	Ring finger protein 214 [OS=Mus musculus]	4	1.199	0.150891	1.041	0.973738	1.049	0.961005
Q8BFW7-1	Lipoma-preferred partner homolog [OS=Mus musculus]	3	1.032	0.988431	0.454	0.221667	0.965	0.983232
Q8BFY6	Peflin [OS=Mus musculus]	3	1.17	0.250473	0.945	0.999628	3.365	7.88406e-16
Q8BFY9	transportin-1 [OS=Mus musculus]	6	1.005	0.879863	1.421	0.408523	1.116	0.872214
Q8BFZ3	Beta-actin-like protein 2 [OS=Mus musculus]	9	0.971	0.929451	1.026	0.959215	0.937	0.924584
Q8BFZ9	Erlin-2 [OS=Mus musculus]	8	1.003	0.974023	1.006	0.972917	0.939	0.969495
Q8BG02	Serine/threonine-protein phosphatase 2A 55 kDa regulatory subunit B gamma isoform [OS=Mus musculus]	2	0.786	0.112943	1.246	0.827831	0.931	0.974809
Q8BG05	Heterogeneous nuclear ribonucleoprotein A3 [OS=Mus musculus]	17	0.822	0.064273	0.456	4.77474e-08	0.882	0.443041
Q8BG05-2	Isoform 2 of Heterogeneous nuclear ribonucleoprotein A3 [OS=Mus musculus]	17	0.869	0.18272	0.623	0.391638	0.719	0.051595
Q8BG18	N-terminal EF-hand calcium-binding protein 1 [OS=Mus musculus]	4	1.528	0.0029088	0.338	0.0141619	0.832	0.833785
Q8BG32	26S proteasome non-ATPase regulatory subunit 11 [OS=Mus musculus]	17	0.995	0.974042	0.787	0.630177	0.948	0.977363
Q8BG39	Synaptic vesicle glycoprotein 2B [OS=Mus musculus]	14	0.952	0.762377	0.875	0.881054	0.888	0.509528
Q8BG40	Katanin p80 WD40 repeat-containing subunit B1 [OS=Mus musculus]	8	0.984	0.701196	1.176	0.835759	0.994	0.99676
Q8BG51	Mitochondrial Rho GTPase 1 [OS=Mus musculus]	10	0.964	0.711059	0.923	0.993701	0.963	0.99676
Q8BG67-1	protein EFR3 homolog A [OS=Mus musculus]	5	0.888	0.291453	0.989	0.975626	1.002	0.996143
Q8BG81	Polymerase delta-interacting protein 3 [OS=Mus musculus]	4	1.107	0.461816	0.921	0.993701	1.214	0.347383
Q8BG92-1	Clavesin-2 [OS=Mus musculus]	3	0.996	0.904491	1.037	0.968199	0.975	0.99676
Q8BG95-1	Protein phosphatase 1 regulatory subunit 12b [OS=Mus musculus]	4	1.144	0.499368	1.311	0.767602	0.951	0.977363
Q8BGB7	Enolase-phosphatase E1 [OS=Mus musculus]	5	0.652	2.28639e-05	1.131	0.835614	0.979	0.99676
Q8BGC4	Prostaglandin reductase-3 [OS=Mus musculus]	2	0.598	0.00407864	1.144	0.921219	0.311	4.59663e-07
Q8BGD5	Carnitine O-palmitoyltransferase 1 brain isoform [OS=Mus musculus]	6	1.104	0.350102	0.715	0.615037	1.006	0.98092
Q8BGD8	Cytochrome c oxidase assembly factor 6 homolog [OS=Mus musculus]	3	1.341	0.0185114	0.83	0.942484	1.136	0.837472
Q8BGD9	eukaryotic translation initiation factor 4B [OS=Mus musculus]	13	0.992	0.987747	0.91	0.976951	0.843	0.449113
Q8BGE6	Cysteine protease ATG4B [OS=Mus musculus]	3	100	1e-17	0.943	0.993701	100	7.88406e-16
Q8BGH2	sorting and assembly machinery component 50 homolog [OS=Mus musculus]	16	1.046	0.504773	1.015	0.969711	0.976	0.996623
Q8BGN3	Ectonucleotide pyrophosphatase/phosphodiesterase family member 6 [OS=Mus musculus]	9	1.097	0.32861	1.5	0.10821	1.511	1.27612e-05
Q8BGN8-2	Isoform 2 of Synaptoporin [OS=Mus musculus]	8	1.131	0.15393	0.806	0.729979	0.946	0.977363
Q8BGQ1	Spermatogenesis-defective protein 39 homolog [OS=Mus musculus]	3	0.63	0.0109851	0.126	4.31021e-07	0.977	0.992392
Q8BGQ7	Alanine--tRNA ligase cytoplasmic [OS=Mus musculus]	34	1.052	0.445613	0.992	0.980622	1.152	0.0402008
Q8BGR6	ADP-ribosylation factor-like protein 15 [OS=Mus musculus]	2	0.809	0.0358596	0.715	0.802036	1.022	0.987093
Q8BGT5	Alanine aminotransferase 2 [OS=Mus musculus]	3	0.645	0.0295368	0.01	5.72421e-16	1.068	0.98092
Q8BGT6	MICAL-like protein 1 [OS=Mus musculus]	2	0.796	0.135702	0.01	5.72421e-16	0.389	0.000200487
Q8BGT8	Phytanoyl-CoA hydroxylase-interacting protein-like [OS=Mus musculus]	10	0.917	0.378126	0.844	0.857502	0.969	0.998289
Q8BGU5-1	cyclin-Y [OS=Mus musculus]	6	0.844	0.112894	1.027	0.972917	0.949	0.977363
Q8BGW1	alpha-ketoglutarate-dependent dioxygenase FTO [OS=Mus musculus]	2	0.654	0.0292821	0.55	0.703734	1.819	0.0455787
Q8BGX2	Mitochondrial import inner membrane translocase subunit Tim29 [OS=Mus musculus]	3	1.06	0.538941	0.542	0.0378243	0.859	0.611866
Q8BGY2	Eukaryotic translation initiation factor 5A-2 [OS=Mus musculus]	6
Q8BGY7	Protein FAM210A [OS=Mus musculus]	2	1.016	0.998766	0.598	0.612295	1.038	0.984308
Q8BGZ1	Hippocalcin-like protein 4 [OS=Mus musculus]	12	1.089	0.258208	1.108	0.758709	1.084	0.368354
Q8BGZ4	cell division cycle protein 23 homolog [OS=Mus musculus]	2	0.999	0.86283	1.104	0.913714	0.96	0.984681
Q8BH04	Phosphoenolpyruvate carboxykinase [GTP] mitochondrial [OS=Mus musculus]	15	0.916	0.394737	0.813	0.808156	1.04	0.855549
Q8BH43	Wiskott-Aldrich syndrome protein family member 2 [OS=Mus musculus]	3	1.127	0.37242	1.058	0.932803	0.785	0.589461
Q8BH44	Coronin-2B [OS=Mus musculus]	8	1.022	0.80749	1.382	0.209687	1.053	0.847514
Q8BH55	Threonine synthase-like 1 [OS=Mus musculus]	12	1.047	0.617008	0.887	0.975626	0.888	0.860722
Q8BH57	WD repeat-containing protein 48 [OS=Mus musculus]	7	0.936	0.501031	0.978	0.993077	1.25	0.228722
Q8BH58	TIP41-like protein [OS=Mus musculus]	6	1.035	0.725211	1.191	0.67763	1.374	0.0137861
Q8BH59	Calcium-binding mitochondrial carrier protein Aralar1 [OS=Mus musculus]	33	1.131	0.125325	0.995	0.976951	0.978	0.996143
Q8BH64	EH domain-containing protein 2 [OS=Mus musculus]	2	1.059	0.879588	3.339	4.40584e-05	1.928	0.00725308
Q8BH66	Atlastin-1 [OS=Mus musculus]	16	0.975	0.896916	0.863	0.91221	0.969	0.996623
Q8BH82	N-acyl-phosphatidylethanolamine-hydrolyzing phospholipase D [OS=Mus musculus]	2	1.152	0.512685	0.959	0.993701	1.052	0.984681
Q8BH86	D-glutamate cyclase mitochondrial [OS=Mus musculus]	2	0.941	0.667806	2.47	0.0937034	1.214	0.862693
Q8BH95	Enoyl-CoA hydratase mitochondrial [OS=Mus musculus]	12	0.826	0.0721579	0.81	0.597797	0.986	0.984681
Q8BHB9	Chloride intracellular channel protein 6 [OS=Mus musculus]	11	0.617	4.42633e-07	2.645	1.20151e-05	0.618	0.00075643
Q8BHC1	Ras-related protein Rab-39B [OS=Mus musculus]	5	0.974	0.751776	1.29	0.595316	1.052	0.924584
Q8BHC4	dephospho-CoA kinase domain-containing protein [OS=Mus musculus]	2	0.816	0.0366117	0.981	0.993701	0.934	0.943116
Q8BHD7	polypyrimidine tract-binding protein 3 [OS=Mus musculus]	3
Q8BHE3	Caytaxin [OS=Mus musculus]	8	1.037	0.714104	0.616	0.190199	0.965	0.99676
Q8BHE8	m-AAA protease-interacting protein 1 mitochondrial [OS=Mus musculus]	3	0.969	0.655421	1.24	0.750162	0.97	0.983125
Q8BHF7	CDP-diacylglycerol--glycerol-3-phosphate 3-phosphatidyltransferase mitochondrial [OS=Mus musculus]	5	0.975	0.759752	0.842	0.954112	0.964	0.979181
Q8BHG1	Nardilysin [OS=Mus musculus]	5	1.161	0.258099	0.66	0.539658	1.12	0.841008
Q8BHG2	UPF0587 protein C1orf123 homolog [OS=Mus musculus]	2	0.827	0.0742436	1.132	0.895652	1.014	0.977363
Q8BHJ7	Gamma-aminobutyric acid receptor subunit alpha-5 [OS=Mus musculus]	3	0.921	0.559861	2.473	0.0407372	1.081	0.977363
Q8BHK1	Magnesium transporter NIPA1 [OS=Mus musculus]	3	0.97	0.608513	1.304	0.615037	1.063	0.957829
Q8BHL3	TBC1 domain family member 10B [OS=Mus musculus]	7	1.015	0.931883	0.735	0.679686	0.989	0.996143
Q8BHL5	Engulfment and cell motility protein 2 [OS=Mus musculus]	11	0.931	0.439568	0.702	0.602626	1.013	0.977363
Q8BHN3	Neutral alpha-glucosidase AB [OS=Mus musculus]	20	0.998	0.907082	0.899	0.962899	0.984	0.987093
Q8BHS6	Armadillo repeat-containing X-linked protein 3 [OS=Mus musculus]	2	0.692	0.00404066	0.87	0.992001	1.096	0.960377
Q8BHW2	Protein OSCP1 [OS=Mus musculus]	3	1.095	0.541541	0.679	0.615037	0.982	0.995593
Q8BHZ0	Protein FAM49A [OS=Mus musculus]	14	0.863	0.154969	0.535	0.00627854	0.996	0.974809
Q8BI08	protein MAL2 [OS=Mus musculus]	2	0.949	0.616048	0.879	0.931689	0.924	0.924584
Q8BI72	CDKN2A-interacting protein [OS=Mus musculus]	3	1.04	0.907738	0.833	0.976951	0.714	0.422438
[truncated: 1,545 more rows]

## Sheet: Hp proteomics 3xTg-AD vs NonTg
Accession	Gene symbol	Description	# Peptides	Abundance : 3xTg-AD ChN/ NonTg ChN	Abundance Adj. p-value: 3xTg-AD ChN / NonTg ChN	Log2 FC 3xTg-AD ChN / NonTg ChN comparison	Adundance Adj. -Log10 p-value
Q9WTR0	Mmp16	Matrix metalloproteinase-16 [OS=Mus musculus]	2	0.01	1e-17	-6.64386	17	Downregulated in 3xTg-AD ChN
Q8CIM3	D2hgdh	D-2-hydroxyglutarate dehydrogenase mitochondrial [OS=Mus musculus]	3	0.01	1e-17	-6.64386	17
Q8BK72	Mrps27	28S ribosomal protein S27 mitochondrial [OS=Mus musculus]	3	0.01	1e-17	-6.64386	17
P82198	Tgfbi	Transforming growth factor-beta-induced protein ig-h3 [OS=Mus musculus]	3	0.01	1e-17	-6.64386	17
P01865-1	Igh-1a	Ig gamma-2A chain C region membrane-bound form [OS=Mus musculus]	3	0.01	1e-17	-6.64386	17
P02089	Hbb-b2	Hemoglobin subunit beta-2 [OS=Mus musculus]	14	0.064	1e-17	-3.96578	17
Q9CY64	Blvra	Biliverdin reductase A [OS=Mus musculus]	9	0.181	1e-17	-2.46594	17
A3KGB4	Tbc1d8b	TBC1 domain family member 8B [OS=Mus musculus]	2	0.312	2.46463e-08	-1.68038	7.60825
Q3UMR5-1	Mcu	Calcium uniporter protein mitochondrial [OS=Mus musculus]	6	0.331	1e-17	-1.5951	17
P97300-3	Nptn	Isoform 3 of Neuroplastin [OS=Mus musculus]	8	0.341	1e-17	-1.55216	17
Q9DB10	Smdt1	Essential MCU regulator mitochondrial [OS=Mus musculus]	2	0.344	6.23974e-11	-1.53952	10.2048
Q61646	Hp	Haptoglobin [OS=Mus musculus]	3	0.348	1e-17	-1.52284	17
Q62205	Scn9a	Sodium channel protein type 9 subunit alpha [OS=Mus musculus]	5	0.375	1.40626e-09	-1.41504	8.85193
Q9CTY5	Micu3	Calcium uptake protein 3 mitochondrial [OS=Mus musculus]	4	0.376	1e-17	-1.4112	17
A6H6A9	Rabgap1l	rab GTPase-activating protein 1-like [OS=Mus musculus]	2	0.381	4.62406e-08	-1.39214	7.33498
P35803	Gpm6b	Neuronal membrane glycoprotein M6-b [OS=Mus musculus]	9	0.385	1e-17	-1.37707	17
P84228	H3c14	histone H3.2 [OS=Mus musculus]	5	0.401	1.9984e-15	-1.31833	14.6993
Q00623	Apoa1	Apolipoprotein A-I [OS=Mus musculus]	3	0.414	1.5099e-14	-1.2723	13.8211
P35803-3	Gpm6b	Isoform 3 of Neuronal membrane glycoprotein M6-b [OS=Mus musculus]	7	0.42	1e-17	-1.25154	17
P83887	Tubg1	tubulin gamma-1 chain [OS=Mus musculus]	4	0.425	4.1377e-05	-1.23447	4.38324
P62492	Acot1	Ras-related protein Rab-11A [OS=Mus musculus]	11	0.426	0.000197882	-1.23107	3.70359
O55137	Rab11a	acyl-coenzyme A thioesterase 1 [OS=Mus musculus]	3	0.426	8.39346e-11	-1.23107	10.0761
P84244	H3f3a	histone H3.3 [OS=Mus musculus]	5	0.428	1e-17	-1.22432	17
P04104	Krt1	Keratin type II cytoskeletal 1 [OS=Mus musculus]	4	0.433	1e-17	-1.20756	17
Q8BMF3	Me3	NADP-dependent malic enzyme mitochondrial [OS=Mus musculus]	15	0.435	1e-17	-1.20091	17
Q8VCX5	Micu1	Calcium uptake protein 1 mitochondrial [OS=Mus musculus]	5	0.456	3.22808e-12	-1.13289	11.4911
Q0VE82	Cpne7	Copine-7 [OS=Mus musculus]	13	0.485	2.22045e-14	-1.04394	13.6536
P10637-1	Mapt	Microtubule-associated protein tau [OS=Mus musculus]	26	1.959	1.84297e-13	0.970117	12.7345	Upregulated in 3xTg-AD ChN
P62204	Calm3	Calmodulin [OS=Mus musculus]	5	2.006	2.23377e-13	1.00432	12.651
P13595-2	Ncam1	Isoform 2 of Neural cell adhesion molecule 1 [OS=Mus musculus]	31	2.151	1.67462e-11	1.10501	10.7761
Q8BR63	Fam177a	Protein FAM177A1 [OS=Mus musculus]	2	2.224	1.57174e-11	1.15316	10.8036
Q61765	Krt31	Keratin type I cuticular Ha1 [OS=Mus musculus]	3	2.282	9.62526e-06	1.1903	5.01659
Q9Z2K1	Krt16	Keratin type I cytoskeletal 16 [OS=Mus musculus]	7	2.308	2.4647e-14	1.20664	13.6082
P97350	Pkp1	Plakophilin-1 [OS=Mus musculus]	3	2.334	8.96035e-06	1.2228	5.04767
Q9CR86	Carhsp1	Calcium-regulated heat stable protein 1 [OS=Mus musculus]	2	2.599	3.78253e-11	1.37796	10.4222
P70124	Sec61a2	Serpin B5 [OS=Mus musculus]	2	2.869	1e-17	1.52055	17
Q9JLR1	Sec61a2	Protein transport protein Sec61 subunit alpha isoform 2 [OS=Mus musculus]	3	2.929	2.1362e-06	1.55041	5.67036
P12023	App	Amyloid-beta A4 protein [OS=Mus musculus]	13	2.999	1e-17	1.58448	17
P23927	Cryab	Alpha-crystallin B chain [OS=Mus musculus]	7	3.057	1e-17	1.61212	17
Q8K4Z0-1	Lgi2	Leucine-rich repeat LGI family member 2 [OS=Mus musculus]	2	4.137	3.90799e-14	2.04858	13.408
O09106	Hdac1	histone deacetylase 1 [OS=Mus musculus]	3	4.46	2.54019e-13	2.15704	12.5951
P15626	Gstm2	Glutathione S-transferase Mu 2 [OS=Mus musculus]	5	5.5	1e-17	2.45943	17
P29416	Hexa	Beta-hexosaminidase subunit alpha [OS=Mus musculus]	2	7.696	1e-17	2.94411	17
Q9Z2W1	Stk25	serine/threonine-protein kinase 25 [OS=Mus musculus]	5	100	1e-17	6.64386	17
Q91W43	Gldc	Glycine dehydrogenase (Decarboxylating) mitochondrial [OS=Mus musculus]	5	100	1e-17	6.64386	17
Q8BGE6	Atg4b	Cysteine protease ATG4B [OS=Mus musculus]	3	100	1e-17	6.64386	17
Q80U30-1	Clec16a	protein CLEC16A [OS=Mus musculus]	3	100	1e-17	6.64386	17

## Sheet: Hp proteomics NonTg Ch- vs ChN
Accession	Gene symbols	Description	Abundance : NonTg Ch- / NonTg ChN	Log2 FC NonTg comparison	Abundance Adj. p-value: NonTg Ch- / NonTg ChN	Adundance Adj. -Log 10 p-value
P30677	Gna14	Guanine nucleotide-binding protein subunit alpha-14 [OS=Mus musculus]	0.01	-6.64386	7.88406e-16	15.1033	Downregulated in Ch-
Q61765	Krt31	Keratin type I cuticular Ha1 [OS=Mus musculus]	0.01	-6.64386	7.88406e-16	15.1033
Q6IMF0	Krt87	Keratin type II cuticular 87 [OS=Mus musculus]	0.01	-6.64386	7.88406e-16	15.1033
Q8BKX1-4	Baiap2	Isoform 4 of Brain-specific angiogenesis inhibitor 1-associated protein 2 [OS=Mus musculus]	0.01	-6.64386	7.88406e-16	15.1033
Q9JLV6-1	Pnkp	Bifunctional polynucleotide phosphatase/kinase [OS=Mus musculus]	0.01	-6.64386	7.88406e-16	15.1033
P01029	C4b	Complement C4-B [OS=Mus musculus]	0.152	-2.71786	2.68427e-13	12.5712
Q61646	Hp	Haptoglobin [OS=Mus musculus]	0.155	-2.68966	7.88406e-16	15.1033
Q6I6G8	Hecw2	E3 ubiquitin-protein ligase HECW2 [OS=Mus musculus]	0.155	-2.68966	2.56875e-12	11.5903
Q9WTR0	Mmp16	Matrix metalloproteinase-16 [OS=Mus musculus]	0.205	-2.2863	5.62594e-13	12.2498
P97300-3	Nptn	Isoform 3 of Neuroplastin [OS=Mus musculus]	0.228	-2.13289	7.88406e-16	15.1033
P29416	Hexa	Beta-hexosaminidase subunit alpha [OS=Mus musculus]	0.256	-1.96578	7.88406e-16	15.1033
Q8CGF7-1	Tcerg1	Transcription elongation regulator 1 [OS=Mus musculus]	0.274	-1.86775	7.88406e-16	15.1033
P03987	Ighg3	Ig gamma-3 chain C region [OS=Mus musculus]	0.303	-1.72261	7.88406e-16	15.1033
Q80W04	Tmcc2	Transmembrane and coiled-coil domains protein 2 [OS=Mus musculus]	0.306	-1.7084	8.41402e-06	5.075
Q8BGC4	Zadh2	Prostaglandin reductase-3 [OS=Mus musculus]	0.311	-1.68501	4.59663e-07	6.33756
Q5U4C1	Gprasp1	G-protein coupled receptor-associated sorting protein 1 [OS=Mus musculus]	0.326	-1.61706	1.75158e-05	4.75657
Q9QYG0-2	Ndrg2	Isoform 2 of Protein NDRG2 [OS=Mus musculus]	0.327	-1.61264	7.88406e-16	15.1033
P01027-1	C3	Complement C3 [OS=Mus musculus]	0.339	-1.56064	7.88406e-16	15.1033
Q8K010	Oplah	5-oxoprolinase [OS=Mus musculus]	0.351	-1.51046	7.88406e-16	15.1033
Q3TLS3	Gdpgp1	GDP-D-glucose phosphorylase 1 [OS=Mus musculus]	0.352	-1.50635	7.88406e-16	15.1033
P11859	Agt	Angiotensinogen [OS=Mus musculus]	0.358	-1.48197	5.87189e-05	4.23122
P51163	Uros	uroporphyrinogen-III synthase [OS=Mus musculus]	0.359	-1.47794	7.88406e-16	15.1033
O55137	Acot1	acyl-coenzyme A thioesterase 1 [OS=Mus musculus]	0.368	-1.44222	2.10747e-11	10.6762
Q08509	Eps8	Epidermal growth factor receptor kinase substrate 8 [OS=Mus musculus]	0.383	-1.38458	1.13629e-07	6.94451
Q8BGT6	Micall1	MICAL-like protein 1 [OS=Mus musculus]	0.389	-1.36216	0.000200487	3.69791
Q8CJ40-2	Crocc	Isoform 2 of Rootletin [OS=Mus musculus]	0.399	-1.32554	3.00967e-05	4.52148
Q99LB7	Sardh	Sarcosine dehydrogenase mitochondrial [OS=Mus musculus]	0.399	-1.32554	0.00403288	2.39438
Q64511	Top2b	DNA topoisomerase 2-beta [OS=Mus musculus]	0.402	-1.31473	3.6168e-05	4.44168
Q9Z2A5	Ate1	Arginyl-tRNA--protein transferase 1 [OS=Mus musculus]	0.407	-1.2969	0.000531117	3.27481
Q9Z2C9	Mtmr7	Myotubularin-related protein 7 [OS=Mus musculus]	0.409	-1.28983	0.000129997	3.88607
P09242	Alpl	Alkaline phosphatase tissue-nonspecific isozyme [OS=Mus musculus]	0.417	-1.26188	5.5944e-06	5.25225
P07309	Ttr	Transthyretin [OS=Mus musculus]	0.42	-1.25154	7.88406e-16	15.1033
P52483	Ube2e3	Ubiquitin-conjugating enzyme E2 E3 [OS=Mus musculus]	0.43	-1.21759	0.00312664	2.50492
Q9CZJ0	Mpped2	Metallophosphoesterase MPPED2 [OS=Mus musculus]	0.434	-1.20423	0.0025217	2.59831
Q9CQ19	Myl9	Myosin regulatory light polypeptide 9 [OS=Mus musculus]	0.439	-1.18771	2.49586e-08	7.60278
P06330	Hvm51	Ig heavy chain V region AC38 205.12 [OS=Mus musculus]	0.443	-1.17462	2.27758e-06	5.64253
Q8BWU5	Osgep	Probable tRNA N6-adenosine threonylcarbamoyltransferase [OS=Mus musculus]	0.444	-1.17137	0.000492218	3.30784
Q9WTX2	Prkra	Interferon-inducible double-stranded RNA-dependent protein kinase activator A [OS=Mus musculus]	0.451	-1.1488	3.07527e-07	6.51212
Q9ERE2	Krt81	Keratin type II cuticular Hb1 [OS=Mus musculus]	0.456	-1.13289	1.51536e-07	6.81948
O70311	Nmt2	Glycylpeptide N-tetradecanoyltransferase 2 [OS=Mus musculus]	0.459	-1.12343	0.00312664	2.50492
Q9CSN1	Snw1	SNW domain-containing protein 1 [OS=Mus musculus]	0.459	-1.12343	0.000855877	3.06759
Q9JHW4	Eefsec	selenocysteine-specific elongation factor [OS=Mus musculus]	0.459	-1.12343	3.96776e-05	4.40145
P62309	Snrpg	Small nuclear ribonucleoprotein G [OS=Mus musculus]	0.469	-1.09234	7.88406e-16	15.1033
Q9EQU5	Set	Protein SET [OS=Mus musculus]	0.491	-1.02621	7.88406e-16	15.1033
P97742	Cpt1a	Carnitine O-palmitoyltransferase 1 liver isoform [OS=Mus musculus]	0.499	-1.00289	1.42606e-05	4.84586
Q9D2N4	Dtna	Dystrobrevin alpha [OS=Mus musculus]	2.025	1.01792	3.7605e-09	8.42475	Upregulated in Ch-
Q9JHW2	Nit2	Omega-amidase NIT2 [OS=Mus musculus]	2.049	1.03492	9.67683e-10	9.01427
Q9CQY6	Uqcc2	Ubiquinol-cytochrome-c reductase complex assembly factor 2 [OS=Mus musculus]	2.056	1.03984	4.3547e-10	9.36104
B1AZI6	Thoc2	THO complex subunit 2 [OS=Mus musculus]	2.152	1.10568	0.000256689	3.59059
Q99JP6	Homer3	homer protein homolog 3 [OS=Mus musculus]	2.174	1.12035	1.42679e-07	6.84564
Q9D6J5	Ndufb8	NADH dehydrogenase [ubiquinone] 1 beta subcomplex subunit 8 mitochondrial [OS=Mus musculus]	2.237	1.16157	1.3079e-07	6.88343
Q8CC86	Naprt	nicotinate phosphoribosyltransferase [OS=Mus musculus]	2.253	1.17185	3.20251e-05	4.49451
P13595-2	Ncam1	Isoform 2 of Neural cell adhesion molecule 1 [OS=Mus musculus]	2.262	1.1776	1.53051e-08	7.81516
Q8C3W1	Ca198	Uncharacterized protein C1orf198 homolog [OS=Mus musculus]	2.3	1.20163	1.7256e-14	13.7631
P18653	Rps6ka1	Ribosomal protein S6 kinase alpha-1 [OS=Mus musculus]	2.304	1.20414	0.0035149	2.45409
P61205	Arf3	ADP-ribosylation factor 3 [OS=Mus musculus]	2.479	1.30976	0.00188191	2.7254
Q80WW9	Ddrgk1	DDRGK domain-containing protein 1 [OS=Mus musculus]	2.727	1.44731	0.000172587	3.76299
Q8R2Z5	Vwa1	von Willebrand factor A domain-containing protein 1 [OS=Mus musculus]	2.773	1.47145	0.00041679	3.38008
Q91XF0	Pnpo	Pyridoxine-5'-phosphate oxidase [OS=Mus musculus]	2.853	1.51248	0.00109905	2.95898
P31001	Des	desmin [OS=Mus musculus]	2.858	1.51501	6.99201e-05	4.1554
Q9WUP7-1	Uchl5	Ubiquitin carboxyl-terminal hydrolase isozyme L5 [OS=Mus musculus]	2.875	1.52356	1.79431e-07	6.7461
Q9D8B7	Jam3	Junctional adhesion molecule C [OS=Mus musculus]	2.985	1.57773	7.88406e-16	15.1033
Q8R5H1-1	Usp15	ubiquitin carboxyl-terminal hydrolase 15 [OS=Mus musculus]	3.135	1.64847	7.88406e-16	15.1033
Q6NSW3-1	Sphkap	A-kinase anchor protein SPHKAP [OS=Mus musculus]	3.36	1.74846	7.88406e-16	15.1033
Q8BFY6	Pef1	Peflin [OS=Mus musculus]	3.365	1.75061	7.88406e-16	15.1033
Q9WVJ3	Cpq	Carboxypeptidase Q [OS=Mus musculus]	3.477	1.79784	3.05709e-12	11.5147
P19324	Serpinh1	Serpin H1 [OS=Mus musculus]	3.547	1.8266	7.58326e-10	9.12014
Q5SUA5	Myo1g	unconventional myosin-Ig [OS=Mus musculus]	3.637	1.86275	1.42606e-05	4.84586
P59016	Vps33b	Vacuolar protein sorting-associated protein 33B [OS=Mus musculus]	3.692	1.8844	3.4026e-14	13.4682
Q03157	Aplp1	Amyloid-like protein 1 [OS=Mus musculus]	3.807	1.92865	7.88406e-16	15.1033
Q8K4Z0-1	Lgi2	Leucine-rich repeat LGI family member 2 [OS=Mus musculus]	3.898	1.96273	6.92371e-08	7.15966
Q62205	Scn9a	Sodium channel protein type 9 subunit alpha [OS=Mus musculus]	4.695	2.23113	7.88406e-16	15.1033
P15626	Gstm2	Glutathione S-transferase Mu 2 [OS=Mus musculus]	10.726	3.42304	7.88406e-16	15.1033
Q9JLR1	Sec61a2	Protein transport protein Sec61 subunit alpha isoform 2 [OS=Mus musculus]	11.752	3.55483	7.88406e-16	15.1033
P59279	Rab2b	Ras-related protein Rab-2B [OS=Mus musculus]	14.157	3.82344	7.88406e-16	15.1033
Q5ND34	Wdr81	WD repeat-containing protein 81 [OS=Mus musculus]	45.134	5.49614	7.88406e-16	15.1033
O35668-1	Hap1	Huntingtin-associated protein 1 [OS=Mus musculus]	100	6.64386	7.88406e-16	15.1033
O70456	Sfn	14-3-3 protein sigma [OS=Mus musculus]	100	6.64386	7.88406e-16	15.1033
P01786	Hvm17	Ig heavy chain V region MOPC 47A [OS=Mus musculus]	100	6.64386	7.88406e-16	15.1033
Q80U30-1	Clec16a	protein CLEC16A [OS=Mus musculus]	100	6.64386	7.88406e-16	15.1033
Q8BGE6	Atg4b	Cysteine protease ATG4B [OS=Mus musculus]	100	6.64386	7.88406e-16	15.1033
Q8BZW8	Nhlrc2	NHL repeat-containing protein 2 [OS=Mus musculus]	100	6.64386	7.88406e-16	15.1033
Q8K0P3-1	Meak7	TLD domain-containing protein 1 [OS=Mus musculus]	100	6.64386	7.88406e-16	15.1033
Q91W43	Gldc	Glycine dehydrogenase (Decarboxylating) mitochondrial [OS=Mus musculus]	100	6.64386	7.88406e-16	15.1033
Q9WTP6-1	Ak2	Adenylate kinase 2 mitochondrial [OS=Mus musculus]	100	6.64386	7.88406e-16	15.1033
Q9Z2W1	Stk25	serine/threonine-protein kinase 25 [OS=Mus musculus]	100	6.64386	7.88406e-16	15.1033

## Sheet: Hp proteomics 3xTg Ch- vs ChN
Accession	Gene symbols	Description	Abundance : 3xTg-AD Ch- / 3xTg-AD ChN	Log2 FC 3xTg-AD comparison	Abundance Adj. p-value: 3xTg-AD Ch- / 3xTg-AD ChN	Adundance Adj. -Log10 p-value
A2ARZ3	Fsip2	fibrous sheath-interacting protein 2 [OS=Mus musculus]	0.01	-6.64386	5.72421e-16	15.2423	Downregulated in Ch-
B1AXH1	Nhsl2	NHS-like protein 2 [OS=Mus musculus]	0.01	-6.64386	5.72421e-16	15.2423
O08672	Kifc2	Kinesin-like protein KIFC2 [OS=Mus musculus]	0.01	-6.64386	5.72421e-16	15.2423
O08908	Pik3r2	Phosphatidylinositol 3-kinase regulatory subunit beta [OS=Mus musculus]	0.01	-6.64386	5.72421e-16	15.2423
O88967	Yme1l1	ATP-dependent zinc metalloprotease YME1L1 [OS=Mus musculus]	0.01	-6.64386	5.72421e-16	15.2423
P01786	Hvm17	Ig heavy chain V region MOPC 47A [OS=Mus musculus]	0.01	-6.64386	5.72421e-16	15.2423
P04370-9	Mbp	Isoform 9 of Myelin basic protein [OS=Mus musculus]	0.01	-6.64386	5.72421e-16	15.2423
P11276	Fn1	fibronectin [OS=Mus musculus]	0.01	-6.64386	5.72421e-16	15.2423
P11798-2	Camk2a	Isoform Alpha KAP of Calcium/calmodulin-dependent protein kinase type II subunit alpha [OS=Mus musculus]	0.01	-6.64386	5.72421e-16	15.2423
P11859	Agt	Angiotensinogen [OS=Mus musculus]	0.01	-6.64386	5.72421e-16	15.2423
P30677	Gna14	Guanine nucleotide-binding protein subunit alpha-14 [OS=Mus musculus]	0.01	-6.64386	5.72421e-16	15.2423
Q32NY4-1	Cnnm3	Metal transporter CNNM3 [OS=Mus musculus]	0.01	-6.64386	5.72421e-16	15.2423
Q5U4C1	Gprasp1	G-protein coupled receptor-associated sorting protein 1 [OS=Mus musculus]	0.01	-6.64386	5.72421e-16	15.2423
Q689Z5-1	Sbno1	protein strawberry notch homolog 1 [OS=Mus musculus]	0.01	-6.64386	5.72421e-16	15.2423
Q6NVG1	Lpcat4	lysophospholipid acyltransferase LPCAT4 [OS=Mus musculus]	0.01	-6.64386	5.72421e-16	15.2423
Q6PGC1	Dhx29	ATP-dependent RNA helicase Dhx29 [OS=Mus musculus]	0.01	-6.64386	5.72421e-16	15.2423
Q80TL1	Adcy2	Adenylate cyclase type 2 [OS=Mus musculus]	0.01	-6.64386	5.72421e-16	15.2423
Q8BGT5	Gpt2	Alanine aminotransferase 2 [OS=Mus musculus]	0.01	-6.64386	5.72421e-16	15.2423
Q8BGT6	Micall1	MICAL-like protein 1 [OS=Mus musculus]	0.01	-6.64386	5.72421e-16	15.2423
Q8BKX1-4	Baiap2	Isoform 4 of Brain-specific angiogenesis inhibitor 1-associated protein 2 [OS=Mus musculus]	0.01	-6.64386	5.72421e-16	15.2423
Q8C0D5	Efl1	Elongation factor-like GTPase 1 [OS=Mus musculus]	0.01	-6.64386	5.72421e-16	15.2423
Q8CAQ8-1	Immt	MICOS complex subunit Mic60 [OS=Mus musculus]	0.01	-6.64386	5.72421e-16	15.2423
Q8K0P3-1	Meak7	TLD domain-containing protein 1 [OS=Mus musculus]	0.01	-6.64386	5.72421e-16	15.2423
Q8K0T4	Katnal1	katanin p60 ATPase-containing subunit A-like 1 [OS=Mus musculus]	0.01	-6.64386	5.72421e-16	15.2423
Q8R429	Atp2a1	Sarcoplasmic/endoplasmic reticulum calcium ATPase 1 [OS=Mus musculus]	0.01	-6.64386	5.72421e-16	15.2423
Q91W82	Ube2e2	Ubiquitin-conjugating enzyme E2 E2 [OS=Mus musculus]	0.01	-6.64386	5.72421e-16	15.2423
Q91XF0	Pnpo	Pyridoxine-5'-phosphate oxidase [OS=Mus musculus]	0.01	-6.64386	5.72421e-16	15.2423
Q99LI2	Clcc1	chloride channel CLIC-like protein 1 [OS=Mus musculus]	0.01	-6.64386	5.72421e-16	15.2423
Q9CWZ3	Rbm8a	RNA-binding protein 8A [OS=Mus musculus]	0.01	-6.64386	5.72421e-16	15.2423
Q9DBG9	Tax1bp3	Tax1-binding protein 3 [OS=Mus musculus]	0.01	-6.64386	5.72421e-16	15.2423
Q9JJA9	Tamalin	General receptor for phosphoinositides 1-associated scaffold protein [OS=Mus musculus]	0.01	-6.64386	5.72421e-16	15.2423
Q9JLV6-1	Pnkp	Bifunctional polynucleotide phosphatase/kinase [OS=Mus musculus]	0.01	-6.64386	5.72421e-16	15.2423
Q9Z0R6-1	Itsn2	Intersectin-2 [OS=Mus musculus]	0.01	-6.64386	5.72421e-16	15.2423
Q9Z1S3	Rasgrp1	RAS guanyl-releasing protein 1 [OS=Mus musculus]	0.01	-6.64386	5.72421e-16	15.2423
Q9Z2W1	Stk25	serine/threonine-protein kinase 25 [OS=Mus musculus]	0.01	-6.64386	5.72421e-16	15.2423
Q9CR98	Fam136a	Protein FAM136A [OS=Mus musculus]	0.012	-6.38082	5.72421e-16	15.2423
P70124	Serpinb5	Serpin B5 [OS=Mus musculus]	0.032	-4.96578	5.72421e-16	15.2423
P97350	Pkp1	Plakophilin-1 [OS=Mus musculus]	0.037	-4.75633	5.72421e-16	15.2423
Q9QYG0-2	Ndrg2	Isoform 2 of Protein NDRG2 [OS=Mus musculus]	0.039	-4.68038	5.72421e-16	15.2423
P54830	Ptpn5	Tyrosine-protein phosphatase non-receptor type 5 [OS=Mus musculus]	0.042	-4.57347	5.72421e-16	15.2423
Q9Z1D1	Eif3g	Eukaryotic translation initiation factor 3 subunit G [OS=Mus musculus]	0.047	-4.4112	5.72421e-16	15.2423
Q52KI8-1	Srrm1	Serine/arginine repetitive matrix protein 1 [OS=Mus musculus]	0.059	-4.08314	5.72421e-16	15.2423
P29595	Nedd8	NEDD8 [OS=Mus musculus]	0.065	-3.94342	5.72421e-16	15.2423
Q64735-1	Cr1l	Complement component receptor 1-like protein [OS=Mus musculus]	0.069	-3.85726	5.72421e-16	15.2423
P13595-2	Ncam1	Isoform 2 of Neural cell adhesion molecule 1 [OS=Mus musculus]	0.081	-3.62593	5.72421e-16	15.2423
Q9CPW0	Cntnap2	Contactin-associated protein-like 2 [OS=Mus musculus]	0.087	-3.52284	5.72421e-16	15.2423
P97300-3	Nptn	Isoform 3 of Neuroplastin [OS=Mus musculus]	0.092	-3.44222	5.72421e-16	15.2423
P50428	Arsa	arylsulfatase A [OS=Mus musculus]	0.098	-3.35107	1.32209e-09	8.87874
O55137	Acot1	acyl-coenzyme A thioesterase 1 [OS=Mus musculus]	0.1	-3.32193	4.17322e-12	11.3795
Q61765	Krt31	Keratin type I cuticular Ha1 [OS=Mus musculus]	0.101	-3.30757	8.88973e-10	9.05111
Q8CFI5	Pars2	probable proline--tRNA ligase mitochondrial [OS=Mus musculus]	0.103	-3.27928	1.39744e-09	8.85467
P15626	Gstm2	Glutathione S-transferase Mu 2 [OS=Mus musculus]	0.105	-3.25154	2.46424e-14	13.6083
P50446	Krt6a	Keratin type II cytoskeletal 6A [OS=Mus musculus]	0.109	-3.1976	1.64016e-11	10.7851
Q91ZM2-1	Sh2b1	SH2B adapter protein 1 [OS=Mus musculus]	0.114	-3.13289	5.72421e-16	15.2423
P02089	Hbb-b2	Hemoglobin subunit beta-2 [OS=Mus musculus]	0.118	-3.08314	5.72421e-16	15.2423
Q08509	Eps8	Epidermal growth factor receptor kinase substrate 8 [OS=Mus musculus]	0.12	-3.05889	2.42845e-10	9.61467
Q8BGQ1	Vipas39	Spermatogenesis-defective protein 39 homolog [OS=Mus musculus]	0.126	-2.9885	4.31021e-07	6.3655
Q8BYM8	Cars2	probable cysteine--tRNA ligase mitochondrial [OS=Mus musculus]	0.128	-2.96578	1.37084e-11	10.863
E9Q557	Dsp	Desmoplakin [OS=Mus musculus]	0.136	-2.87832	1.24482e-14	13.9049
Q8K2I1	Fntb	protein farnesyltransferase subunit beta [OS=Mus musculus]	0.145	-2.78588	5.81921e-07	6.23514
Q62446	Fkbp3	peptidyl-prolyl cis-trans isomerase FKBP3 [OS=Mus musculus]	0.147	-2.76611	5.72421e-16	15.2423
Q9QX11	Cyth1	Cytohesin-1 [OS=Mus musculus]	0.148	-2.75633	2.76762e-06	5.55789
Q02257	Jup	Junction plakoglobin [OS=Mus musculus]	0.151	-2.72738	5.72421e-16	15.2423
Q8VHL0	Slc14a1	urea transporter 1 [OS=Mus musculus]	0.153	-2.7084	3.31184e-10	9.47993
Q9JHZ2	Ank	Progressive ankylosis protein [OS=Mus musculus]	0.154	-2.699	0.000185273	3.73219
O54950	Prkag1	5'-AMP-activated protein kinase subunit gamma-1 [OS=Mus musculus]	0.157	-2.67116	0.000204529	3.68925
Q9JLB0-2	Pals2	Isoform Alpha of MAGUK p55 subfamily member 6 [OS=Mus musculus]	0.161	-2.63487	1.12585e-10	9.94852
A3KGB4	Tbc1d8b	TBC1 domain family member 8B [OS=Mus musculus]	0.165	-2.59946	9.75863e-05	4.01061
Q9Z0R9	Fads2	fatty acid desaturase 2 [OS=Mus musculus]	0.165	-2.59946	5.25893e-07	6.2791
Q61627	Grid1	Glutamate receptor ionotropic delta-1 [OS=Mus musculus]	0.176	-2.50635	3.00961e-05	4.52149
Q68FD9	D630045J12Rik	UPF0606 protein KIAA1549 [OS=Mus musculus]	0.188	-2.4112	5.72421e-16	15.2423
O35099	Map3k5	Mitogen-activated protein kinase kinase kinase 5 [OS=Mus musculus]	0.201	-2.31473	1.32592e-05	4.87748
P06909	Cfh	complement factor H [OS=Mus musculus]	0.204	-2.29336	0.00324343	2.489
Q5ND34	Wdr81	WD repeat-containing protein 81 [OS=Mus musculus]	0.208	-2.26534	0.00357226	2.44706
A2ALS5	Rap1gap	Rap1 GTPase-activating protein 1 [OS=Mus musculus]	0.216	-2.2109	5.72421e-16	15.2423
O08784	Tcof1	Treacle protein [OS=Mus musculus]	0.219	-2.191	0.0065053	2.18673
Q6PGE7	Slc6a7	Sodium-dependent proline transporter [OS=Mus musculus]	0.225	-2.152	1.36276e-07	6.86558
Q8CH25-1	Sltm	SAFB-like transcription modulator [OS=Mus musculus]	0.225	-2.152	0.000128113	3.89241
Q80U78-1	Pum1	Pumilio homolog 1 [OS=Mus musculus]	0.226	-2.14561	1.1947e-07	6.92274
Q80YD1	Supv3l1	ATP-dependent RNA helicase SUPV3L1 mitochondrial [OS=Mus musculus]	0.226	-2.14561	0.000102068	3.99111
Q9Z2M6	Ubl3	Ubiquitin-like protein 3 [OS=Mus musculus]	0.228	-2.13289	2.1592e-07	6.66571
Q9Z210	Pex11b	Peroxisomal membrane protein 11B [OS=Mus musculus]	0.229	-2.12658	0.00010504	3.97864
P59644	Inpp5j	Phosphatidylinositol 4 5-bisphosphate 5-phosphatase A [OS=Mus musculus]	0.239	-2.06492	0.00017493	3.75714
Q8K010	Oplah	5-oxoprolinase [OS=Mus musculus]	0.252	-1.9885	1.02657e-08	7.98861
P46737	Brcc3	Lys-63-specific deubiquitinase BRCC36 [OS=Mus musculus]	0.255	-1.97143	5.63101e-05	4.24941
Q6PGB6-1	Naa50	N-alpha-acetyltransferase 50 [OS=Mus musculus]	0.258	-1.95456	1.58043e-06	5.80123
Q8CJH3	Plxnb1	Plexin-B1 [OS=Mus musculus]	0.26	-1.94342	1.30649e-09	8.88389
Q61102	Abcb7	ATP-binding cassette sub-family B member 7 mitochondrial [OS=Mus musculus]	0.262	-1.93236	9.65983e-14	13.015
Q9ERE2	Krt81	Keratin type II cuticular Hb1 [OS=Mus musculus]	0.266	-1.9105	1.88473e-06	5.72475
Q9Z2K1	Krt16	Keratin type I cytoskeletal 16 [OS=Mus musculus]	0.266	-1.9105	9.67638e-09	8.01429
Q9QUR7	Pin1	peptidyl-prolyl cis-trans isomerase NIMA-interacting 1 [OS=Mus musculus]	0.267	-1.90509	1.19552e-13	12.9224
P14576-1	Srp54a	signal recognition particle 54 kDa protein [OS=Mus musculus]	0.269	-1.89432	0.000836726	3.07742
P51175	Ppox	protoporphyrinogen oxidase [OS=Mus musculus]	0.276	-1.85726	0.00105073	2.97851
P47743	Grm8	Metabotropic glutamate receptor 8 [OS=Mus musculus]	0.283	-1.82113	0.00641415	2.19286
P59279	Rab2b	Ras-related protein Rab-2B [OS=Mus musculus]	0.283	-1.82113	3.40566e-08	7.4678
Q8BLE7	Slc17a6	Vesicular glutamate transporter 2 [OS=Mus musculus]	0.283	-1.82113	0.00181859	2.74027
Q9DC61	Pmpca	Mitochondrial-processing peptidase subunit alpha [OS=Mus musculus]	0.287	-1.80088	1.623e-05	4.78968
Q8K274	Fn3krp	Ketosamine-3-kinase [OS=Mus musculus]	0.29	-1.78588	7.24955e-06	5.13969
Q6ZPF3-1	Tiam2	T-lymphoma invasion and metastasis-inducing protein 2 [OS=Mus musculus]	0.294	-1.76611	0.0142125	1.84733
Q9CZJ2	Hspa12b	Heat shock 70 kDa protein 12B [OS=Mus musculus]	0.294	-1.76611	3.34885e-05	4.4751
P50153	Gng4	Guanine nucleotide-binding protein G(I)/G(S)/G(O) subunit gamma-4 [OS=Mus musculus]	0.3	-1.73697	0.011763	1.92948
O08808	Diaph1	Protein diaphanous homolog 1 [OS=Mus musculus]	0.301	-1.73216	0.00111484	2.95279
Q9WUP7-1	Uchl5	Ubiquitin carboxyl-terminal hydrolase isozyme L5 [OS=Mus musculus]	0.301	-1.73216	0.0135356	1.86852
Q6ZPR5-1	Smpd4	Sphingomyelin phosphodiesterase 4 [OS=Mus musculus]	0.302	-1.72738	6.45085e-05	4.19038
Q6IMF0	Krt87	Keratin type II cuticular 87 [OS=Mus musculus]	0.307	-1.70369	0.0177129	1.75171
Q8BMA6	Srp68	Signal recognition particle subunit SRP68 [OS=Mus musculus]	0.31	-1.68966	9.86628e-05	4.00585
Q9WUA6-1	Akt3	RAC-gamma serine/threonine-protein kinase [OS=Mus musculus]	0.31	-1.68966	0.000761571	3.11829
Q9Z0G0	Gipc1	PDZ domain-containing protein GIPC1 [OS=Mus musculus]	0.314	-1.67116	8.85133e-05	4.05299
Q91W43	Gldc	Glycine dehydrogenase (Decarboxylating) mitochondrial [OS=Mus musculus]	0.318	-1.6529	0.00188054	2.72572
Q9JHW4	Eefsec	selenocysteine-specific elongation factor [OS=Mus musculus]	0.331	-1.5951	0.00419394	2.37738
O88703	Hcn2	Potassium/sodium hyperpolarization-activated cyclic nucleotide-gated channel 2 [OS=Mus musculus]	0.332	-1.59074	0.00324343	2.489
Q80W04	Tmcc2	Transmembrane and coiled-coil domains protein 2 [OS=Mus musculus]	0.335	-1.57777	0.0332258	1.47852
P97333	Nrp1	Neuropilin-1 [OS=Mus musculus]	0.336	-1.57347	0.000975798	3.01064
A2AHG0	Lzts3	Leucine zipper putative tumor suppressor 3 [OS=Mus musculus]	0.337	-1.56918	0.0487559	1.31197
Q8BG18	Necab1	N-terminal EF-hand calcium-binding protein 1 [OS=Mus musculus]	0.338	-1.5649	0.0141619	1.84888
Q62283	Tspan7	Tetraspanin-7 [OS=Mus musculus]	0.339	-1.56064	2.26778e-05	4.6444
Q6ZWR6-1	Syne1	Nesprin-1 [OS=Mus musculus]	0.339	-1.56064	4.98077e-05	4.3027
Q9DBB8	Dhdh	Trans-1 2-dihydrobenzene-1 2-diol dehydrogenase [OS=Mus musculus]	0.34	-1.55639	0.00186619	2.72904
Q9CR60	Golt1b	vesicle transport protein GOT1B [OS=Mus musculus]	0.341	-1.55216	0.0024676	2.60773
Q9JHG6	Rcan1	Calcipressin-1 [OS=Mus musculus]	0.347	-1.52699	0.0457749	1.33937
Q9JJI8	Rpl38	60s ribosomal protein l38 [OS=Mus musculus]	0.353	-1.50226	3.21053e-07	6.49342
P35436	Grin2a	Glutamate receptor ionotropic NMDA 2A [OS=Mus musculus]	0.356	-1.49005	0.000272737	3.56426
P10637-2	Mapt	Isoform Tau-A of Microtubule-associated protein tau [OS=Mus musculus]	0.366	-1.45008	0.00186619	2.72904
P97454	Smad5	mothers against decapentaplegic homolog 5 [OS=Mus musculus]	0.367	-1.44615	0.0355347	1.44935
O70443	Gnaz	guanine nucleotide-binding protein G(z) subunit alpha [OS=Mus musculus]	0.369	-1.43831	4.21478e-13	12.3752
O88910	Mpp3	MAGUK p55 subfamily member 3 [OS=Mus musculus]	0.369	-1.43831	9.16278e-05	4.03797
Q9R0N5	Syt5	Synaptotagmin-5 [OS=Mus musculus]	0.37	-1.4344	3.25623e-05	4.48728
P97950	Rab33a	Ras-related protein Rab-33A [OS=Mus musculus]	0.374	-1.41889	0.00456305	2.34075
Q8BRK8	Prkaa2	5'-AMP-activated protein kinase catalytic subunit alpha-2 [OS=Mus musculus]	0.38	-1.39593	0.0203666	1.69108
P56812	Pdcd5	Programmed cell death protein 5 [OS=Mus musculus]	0.383	-1.38458	0.00294736	2.53057
B1AXV0	Frrs1l	DOMON domain-containing protein FRRS1L [OS=Mus musculus]	0.384	-1.38082	0.000272737	3.56426
Q91VC7	Ppp1r14a	Protein phosphatase 1 regulatory subunit 14A [OS=Mus musculus]	0.385	-1.37707	0.0137185	1.86269
Q61749-1	Eif2b4	translation initiation factor eIF-2B subunit delta [OS=Mus musculus]	0.391	-1.35476	0.00357226	2.44706
Q8K377	Lrrtm1	Leucine-rich repeat transmembrane neuronal protein 1 [OS=Mus musculus]	0.395	-1.34008	0.0065137	2.18617
Q9CRB8	Mtfp1	Mitochondrial fission process protein 1 [OS=Mus musculus]	0.399	-1.32554	9.74824e-05	4.01107
Q5F2E8	Taok1	Serine/threonine-protein kinase TAO1 [OS=Mus musculus]	0.403	-1.31115	0.00052915	3.27642
Q9D486-1	Cmip	C-Maf-inducing protein [OS=Mus musculus]	0.403	-1.31115	0.0487559	1.31197
Q91W96	Anapc4	Anaphase-promoting complex subunit 4 [OS=Mus musculus]	0.404	-1.30757	0.0346419	1.4604
Q3TES0	Iqsec3	IQ motif and SEC7 domain-containing protein 3 [OS=Mus musculus]	0.407	-1.2969	0.00587736	2.23082
Q64010-1	Crk	Adapter molecule crk [OS=Mus musculus]	0.408	-1.29336	1.33109e-07	6.87579
P01864-1	Gcab	Ig gamma-2A chain C region secreted form [OS=Mus musculus]	0.41	-1.2863	0.00641415	2.19286
P16460	Ass1	Argininosuccinate synthase [OS=Mus musculus]	0.414	-1.2723	0.000181703	3.74064
P69566	Ranbp9	Ran-binding protein 9 [OS=Mus musculus]	0.415	-1.26882	0.0497149	1.30351
Q99MR0	Actl6b	Actin-like protein 6B [OS=Mus musculus]	0.417	-1.26188	0.0123435	1.90856
Q3TBW2	Mrpl10	39S ribosomal protein L10 mitochondrial [OS=Mus musculus]	0.419	-1.25498	0.0325453	1.48751
Q9D0M5	Dynll2	Dynein light chain 2 cytoplasmic [OS=Mus musculus]	0.427	-1.22769	1.8925e-09	8.72296
Q8BUK6	Hook3	Protein Hook homolog 3 [OS=Mus musculus]	0.432	-1.2109	0.00147111	2.83236
O70310	Nmt1	glycylpeptide N-tetradecanoyltransferase 1 [OS=Mus musculus]	0.438	-1.191	0.00300092	2.52275
P03911	ND4	NADH-ubiquinone oxidoreductase chain 4 [OS=Mus musculus]	0.442	-1.17788	0.0337669	1.47151
Q80X95	Rraga	Ras-related GTP-binding protein A [OS=Mus musculus]	0.442	-1.17788	0.0411946	1.38516
Q8QZT2	Ccsap	Centriole cilia and spindle-associated protein [OS=Mus musculus]	0.442	-1.17788	0.00666028	2.17651
Q8BQZ4-1	Ralgapb	Ral GTPase-activating protein subunit beta [OS=Mus musculus]	0.447	-1.16165	0.0192179	1.71629
Q99KN9-1	Clint1	Clathrin interactor 1 [OS=Mus musculus]	0.447	-1.16165	0.0209058	1.67973
P35922	Fmr1	synaptic functional regulator FMR1 [OS=Mus musculus]	0.45	-1.152	0.0371723	1.42978
Q9QXB9	Drg2	Developmentally-regulated GTP-binding protein 2 [OS=Mus musculus]	0.451	-1.1488	0.0145291	1.83776
Q8K3G9	Appl2	DCC-interacting protein 13-beta [OS=Mus musculus]	0.454	-1.13924	0.048556	1.31376
Q8BG05	Hnrnpa3	Heterogeneous nuclear ribonucleoprotein A3 [OS=Mus musculus]	0.456	-1.13289	4.77474e-08	7.32105
Q9QXX4	Slc25a13	Calcium-binding mitochondrial carrier protein Aralar2 [OS=Mus musculus]	0.46	-1.12029	0.00509753	2.29264
Q5DQR4	Stxbp5l	syntaxin-binding protein 5-like [OS=Mus musculus]	0.465	-1.1047	0.00248706	2.60431
P63158	Hmgb1	High mobility group protein B1 [OS=Mus musculus]	0.466	-1.1016	6.69136e-05	4.17449
O55022	Pgrmc1	Membrane-associated progesterone receptor component 1 [OS=Mus musculus]	0.47	-1.08927	0.00618623	2.20857
P62484	Abi2	abl interactor 2 [OS=Mus musculus]	0.472	-1.08314	0.00017378	3.76
Q64331	Myo6	Unconventional myosin-VI [OS=Mus musculus]	0.475	-1.074	0.0127216	1.89546
Q8VBT0	Tmx1	Thioredoxin-related transmembrane protein 1 [OS=Mus musculus]	0.476	-1.07097	0.04478	1.34892
Q9CQH7	Btf3l4	transcription factor BTF3 homolog 4 [OS=Mus musculus]	0.481	-1.05589	0.0143133	1.84426
Q9EPL2-1	Clstn1	Calsyntenin-1 [OS=Mus musculus]	0.483	-1.0499	0.00301213	2.52113
O55234	Psmb5	proteasome subunit beta type-5 [OS=Mus musculus]	0.485	-1.04394	1.41596e-06	5.84895
P12815	Pdcd6	programmed cell death protein 6 [OS=Mus musculus]	0.485	-1.04394	0.00324343	2.489
Q9ERG2	Strn3	Striatin-3 [OS=Mus musculus]	0.489	-1.03209	0.0172281	1.76376
Q64332-2	Syn2	Isoform IIb of Synapsin-2 [OS=Mus musculus]	0.499	-1.00289	0.0150682	1.82194
Q8VHW2	Cacng8	Voltage-dependent calcium channel gamma-8 subunit [OS=Mus musculus]	0.499	-1.00289	0.00079711	3.09848
Q8CHW4	Eif2b5	Translation initiation factor eIF-2B subunit epsilon [OS=Mus musculus]	2.001	1.00072	0.0258255	1.58795	Upregulated in Ch-
Q91YW3	Dnajc3	DnaJ homolog subfamily C member 3 [OS=Mus musculus]	2.086	1.06074	0.0186773	1.72869
Q3UYC0	Ppm1h	Protein phosphatase 1H [OS=Mus musculus]	2.105	1.07382	5.26287e-06	5.27878
Q923Z0	Gprc5b	G-protein coupled receptor family C group 5 member B [OS=Mus musculus]	2.105	1.07382	0.0173019	1.76191
Q62205	Scn9a	Sodium channel protein type 9 subunit alpha [OS=Mus musculus]	2.106	1.07451	0.0260063	1.58492
Q9D2N4	Dtna	Dystrobrevin alpha [OS=Mus musculus]	2.126	1.08814	0.000975798	3.01064
Q8K157	Galm	aldose 1-epimerase [OS=Mus musculus]	2.139	1.09694	0.0486373	1.31303
Q6ZQI3	Mlec	Malectin [OS=Mus musculus]	2.173	1.11969	0.00678358	2.16854
P28667	Marcksl1	MARCKS-related protein [OS=Mus musculus]	2.197	1.13553	0.0182871	1.73786
O89001	Cpd	Carboxypeptidase D [OS=Mus musculus]	2.216	1.14796	0.0333725	1.47661
Q3UGC7	Eif3j1	eukaryotic translation initiation factor 3 subunit J-A [OS=Mus musculus]	2.233	1.15898	0.00571429	2.24304
Q9QZ23	Nfu1	NFU1 iron-sulfur cluster scaffold homolog mitochondrial [OS=Mus musculus]	2.237	1.16157	0.00413789	2.38322
Q6IRU2	Tpm4	Tropomyosin alpha-4 chain [OS=Mus musculus]	2.24	1.1635	0.00634402	2.19764
Q922U2	Krt5	keratin type II cytoskeletal 5 [OS=Mus musculus]	2.259	1.17568	8.00008e-09	8.09691
P55937	Golga3	Golgin subfamily A member 3 [OS=Mus musculus]	2.297	1.19975	0.0442068	1.35451
Q9ET80	Jph1	junctophilin-1 [OS=Mus musculus]	2.395	1.26003	0.0497373	1.30332
Q8K2Q7-1	Brox	BRO1 domain-containing protein BROX [OS=Mus musculus]	2.416	1.27262	0.00560731	2.25125
Q3UE37	Ube2z	Ubiquitin-conjugating enzyme E2 Z [OS=Mus musculus]	2.45	1.29278	0.00425697	2.3709
P97371	Psme1	Proteasome activator complex subunit 1 [OS=Mus musculus]	2.468	1.30334	0.000486209	3.31318
Q8BHJ7	Gabra5	Gamma-aminobutyric acid receptor subunit alpha-5 [OS=Mus musculus]	2.473	1.30626	0.0407372	1.39001
P11679	Krt8	Keratin type II cytoskeletal 8 [OS=Mus musculus]	2.478	1.30918	7.04019e-09	8.15242
Q8BQP9	Rgs7bp	Regulator of G-protein signaling 7-binding protein [OS=Mus musculus]	2.487	1.31441	1.93785e-08	7.71268
P60879-2	Snap25	Isoform 2 of Synaptosomal-associated protein 25 [OS=Mus musculus]	2.49	1.31615	0.0081158	2.09067
P21107-2	Tpm3	Isoform 2 of Tropomyosin alpha-3 chain [OS=Mus musculus]	2.536	1.34255	4.28824e-13	12.3677
Q9R1E6	Enpp2	Ectonucleotide pyrophosphatase/phosphodiesterase family member 2 [OS=Mus musculus]	2.541	1.3454	0.0317273	1.49857
Q3TTY5	Krt2	Keratin type II cytoskeletal 2 epidermal [OS=Mus musculus]	2.547	1.3488	1.66577e-08	7.77838
P18653	Rps6ka1	Ribosomal protein S6 kinase alpha-1 [OS=Mus musculus]	2.555	1.35332	0.0350229	1.45565
P84244	H3f3a	histone H3.3 [OS=Mus musculus]	2.568	1.36065	5.24941e-09	8.27989
Q8BHB9	Clic6	Chloride intracellular channel protein 6 [OS=Mus musculus]	2.645	1.40327	1.20151e-05	4.92027
P35803-3	Gpm6b	Isoform 3 of Neuronal membrane glycoprotein M6-b [OS=Mus musculus]	2.663	1.41305	1.27275e-12	11.8953
Q91XV3	Basp1	Brain acid soluble protein 1 [OS=Mus musculus]	2.679	1.42169	1.24482e-14	13.9049
P60840	Ensa	alpha-endosulfine [OS=Mus musculus]	2.691	1.42814	0.000986961	3.0057
A6H6A9	Rabgap1l	rab GTPase-activating protein 1-like [OS=Mus musculus]	2.774	1.47197	0.0144865	1.83904
Q02013	Aqp1	aquaporin-1 [OS=Mus musculus]	2.79	1.48027	9.73661e-05	4.01159
P16675	Ctsa	lysosomal protective protein [OS=Mus musculus]	2.833	1.50233	0.00376406	2.42434
P05784	Krt18	Keratin type I cytoskeletal 18 [OS=Mus musculus]	2.847	1.50944	5.72421e-16	15.2423
Q6IFX2	Krt42	Keratin type I cytoskeletal 42 [OS=Mus musculus]	2.861	1.51652	6.45085e-05	4.19038
Q9Z0F7	Sncg	Gamma-synuclein [OS=Mus musculus]	2.863	1.51753	7.93617e-05	4.10039
Q91YJ2	Snx4	sorting nexin-4 [OS=Mus musculus]	2.896	1.53406	4.94041e-08	7.30624
Q8VED5	Krt79	Keratin type II cytoskeletal 79 [OS=Mus musculus]	2.986	1.57821	2.48355e-08	7.60493
Q99KP6-1	Prpf19	Pre-mRNA-processing factor 19 [OS=Mus musculus]	2.992	1.58111	2.17636e-08	7.66227
Q3UV17	Krt76	Keratin type II cytoskeletal 2 oral [OS=Mus musculus]	2.998	1.584	4.59892e-12	11.3373
Q6P5E6	Gga2	ADP-ribosylation factor-binding protein GGA2 [OS=Mus musculus]	3.007	1.58832	0.0262359	1.5811
P04104	Krt1	Keratin type II cytoskeletal 1 [OS=Mus musculus]	3.057	1.61212	1.06347e-12	11.9733
Q61781	Krt14	Keratin type I cytoskeletal 14 [OS=Mus musculus]	3.122	1.64247	6.09838e-14	13.2148
P02535-1	Krt10	Keratin type I cytoskeletal 10 [OS=Mus musculus]	3.141	1.65122	3.79493e-13	12.4208
P58774	Tpm2	Tropomyosin beta chain [OS=Mus musculus]	3.203	1.67942	0.00288296	2.54016
P21107	Tpm3	Tropomyosin alpha-3 chain [OS=Mus musculus]	3.211	1.68302	2.13084e-13	12.6714
Q8BH64	Ehd2	EH domain-containing protein 2 [OS=Mus musculus]	3.339	1.73942	4.40584e-05	4.35597
P35803	Gpm6b	Neuronal membrane glycoprotein M6-b [OS=Mus musculus]	3.355	1.74631	4.92074e-05	4.30797
Q8K4X7	Agpat4	1-acyl-sn-glycerol-3-phosphate acyltransferase delta [OS=Mus musculus]	3.365	1.75061	9.83297e-05	4.00732
Q9R1Z7	Pts	6-pyruvoyl tetrahydrobiopterin synthase [OS=Mus musculus]	3.514	1.81311	9.0313e-07	6.04425
Q7SIG6-1	Asap2	Arf-GAP with SH3 domain ANK repeat and PH domain-containing protein 2 [OS=Mus musculus]	3.551	1.82823	5.72421e-16	15.2423
Q6IFZ6	Krt77	Keratin type II cytoskeletal 1b [OS=Mus musculus]	3.589	1.84358	5.72421e-16	15.2423
Q9CRD0-1	Ociad1	OCIA domain-containing protein 1 [OS=Mus musculus]	3.695	1.88557	1.46393e-12	11.8345
Q8R1X6	Spg20	Spartin [OS=Mus musculus]	3.715	1.89336	0.000484017	3.31514
Q8R4R6	Nup35	Nucleoporin NUP53 [OS=Mus musculus]	3.928	1.97379	0.000319346	3.49574
Q5DTT2-1	Psd	PH and SEC7 domain-containing protein 1 [OS=Mus musculus]	3.995	1.9982	3.96455e-10	9.40181
Q8K4Z0-1	Lgi2	Leucine-rich repeat LGI family member 2 [OS=Mus musculus]	4.214	2.07519	0.000107841	3.96722
P70122	Sbds	Ribosome matu n protein SBDS [OS=Mus musculus]	4.35	2.12102	1.46067e-10	9.83545
Q6PF93	Pik3c3	Phosphatidylinositol 3-kinase catalytic subunit type 3 [OS=Mus musculus]	4.374	2.12895	1.63923e-06	5.78536
Q70FJ1-1	Akap9	A-kinase anchor protein 9 [OS=Mus musculus]	4.782	2.25761	8.40756e-11	10.0753
P56387	Dynlt3	Dynein light chain Tctex-type 3 [OS=Mus musculus]	4.857	2.28007	5.72421e-16	15.2423
Q5SUA5	Myo1g	unconventional myosin-Ig [OS=Mus musculus]	5.073	2.34284	0.000453949	3.34299
E9Q735	Ube4a	ubiquitin conjugation factor e4 a [OS=Mus musculus]	5.103	2.35135	2.58624e-09	8.58733
Q9CR86	Carhsp1	Calcium-regulated heat stable protein 1 [OS=Mus musculus]	5.375	2.42626	4.53453e-11	10.3435
Q3UX10	Tubal3	Tubulin alpha chain-like 3 [OS=Mus musculus]	5.619	2.49031	8.57109e-07	6.06696
P62492	Rab11a	Ras-related protein Rab-11A [OS=Mus musculus]	6.531	2.7073	2.45359e-05	4.6102
B7ZMP1-1	Xpnpep3	Probable Xaa-Pro aminopeptidase 3 [OS=Mus musculus]	7.102	2.82823	2.52764e-08	7.59728
Q61646	Hp	Haptoglobin [OS=Mus musculus]	7.519	2.91054	4.80755e-13	12.3181
Q3TVA9	Ccdc136	Coiled-coil domain-containing protein 136 [OS=Mus musculus]	13.175	3.71973	5.72421e-16	15.2423
Q6PDN3-1	Mylk	Myosin light chain kinase smooth muscle [OS=Mus musculus]	14.044	3.81188	5.72421e-16	15.2423
Q60936	Coq8a	Atypical kinase COQ8A mitochondrial [OS=Mus musculus]	71.084	6.15145	5.72421e-16	15.2423
O89017	Lgmn	Legumain [OS=Mus musculus]	100	6.64386	5.72421e-16	15.2423
P82198	Tgfbi	Transforming growth factor-beta-induced protein ig-h3 [OS=Mus musculus]	100	6.64386	5.72421e-16	15.2423
Q8BK72	Mrps27	28S ribosomal protein S27 mitochondrial [OS=Mus musculus]	100	6.64386	5.72421e-16	15.2423
Q8BZW8	Nhlrc2	NHL repeat-containing protein 2 [OS=Mus musculus]	100	6.64386	5.72421e-16	15.2423
Q9WTR0	Mmp16	Matrix metalloproteinase-16 [OS=Mus musculus]	100	6.64386	5.72421e-16	15.2423

## Sheet: Hp overlapping proteins
Accession	Gene symbol	Description	Log 2 FC	Adj. p-value	Adj. -Log10 p-value	Log2 FC	Adj. p-value	Adj. -Log10 p-value
P30677	Gna14	Guanine nucleotide-binding protein subunit alpha-14 [OS=Mus musculus]	-6.64386	7.88406e-16	15.1033	-6.64386	5.72421e-16	15.2423
Q61765	Krt31	Keratin type I cuticular Ha1 [OS=Mus musculus]	-6.64386	7.88406e-16	15.1033	-3.30757	8.88973e-10	9.05111
Q9JLV6-1	Pnkp	Bifunctional polynucleotide phosphatase/kinase [OS=Mus musculus]	-6.64386	7.88406e-16	15.1033	-6.64386	5.72421e-16	15.2423
Q6IMF0	Krt87	Keratin type II cuticular 87 [OS=Mus musculus]	-6.64386	7.88406e-16	15.1033	-1.70369	0.0177129	1.75171
Q8BKX1-4	Baiap2	Isoform 4 of Brain-specific angiogenesis inhibitor 1-associated protein 2 [OS=Mus musculus]	-6.64386	7.88406e-16	15.1033	-6.64386	5.72421e-16	15.2423
Q61646	Hp	Haptoglobin [OS=Mus musculus]	-2.68966	7.88406e-16	15.1033	2.91054	4.80755e-13	12.3181
Q9WTR0	Mmp16	Matrix metalloproteinase-16 [OS=Mus musculus]	-2.2863	5.62594e-13	12.2498	6.64386	5.72421e-16	15.2423
P97300-3	Nptn	Isoform 3 of Neuroplastin [OS=Mus musculus]	-2.13289	7.88406e-16	15.1033	-3.44222	5.72421e-16	15.2423
Q80W04	Tmcc2	Transmembrane and coiled-coil domains protein 2 [OS=Mus musculus]	-1.7084	8.41402e-06	5.075	-1.57777	0.0332258	1.47852
Q5U4C1	Gprasp1	G-protein coupled receptor-associated sorting protein 1 [OS=Mus musculus]	-1.61706	1.75158e-05	4.75657	-6.64386	5.72421e-16	15.2423
Q9QYG0-2	Ndrg2	Isoform 2 of Protein NDRG2 [OS=Mus musculus]	-1.61264	7.88406e-16	15.1033	-4.68038	5.72421e-16	15.2423
Q8K010	Oplah	5-oxoprolinase [OS=Mus musculus]	-1.51046	7.88406e-16	15.1033	-1.9885	1.02657e-08	7.98861
P11859	Agt	Angiotensinogen [OS=Mus musculus]	-1.48197	5.87189e-05	4.23122	-6.64386	5.72421e-16	15.2423
O55137	Acot1	acyl-coenzyme A thioesterase 1 [OS=Mus musculus]	-1.44222	2.10747e-11	10.6762	-3.32193	4.17322e-12	11.3795
Q08509	Eps8	Epidermal growth factor receptor kinase substrate 8 [OS=Mus musculus]	-1.38458	1.13629e-07	6.94451	-3.05889	2.42845e-10	9.61467
Q8BGT6	Micall1	MICAL-like protein 1 [OS=Mus musculus]	-1.36216	0.000200487	3.69791	-6.64386	5.72421e-16	15.2423
Q9ERE2	Krt81	Keratin type II cuticular Hb1 [OS=Mus musculus]	-1.13289	1.51536e-07	6.81948	-1.9105	1.88473e-06	15.2423
Q9JHW4	Eefsec	selenocysteine-specific elongation factor [OS=Mus musculus]	-1.12343	3.96776e-05	4.40145	-1.5951	0.00419394	15.2423
Q9D2N4	Dtna	Dystrobrevin alpha [OS=Mus musculus]	1.01792	3.7605e-09	8.42475	1.08814	0.000975798	15.2423
P13595-2	Ncam1	Isoform 2 of Neural cell adhesion molecule 1 [OS=Mus musculus]	1.1776	1.53051e-08	7.81516	-3.62593	5.72421e-16	15.2423
P18653	Rps6ka1	Ribosomal protein S6 kinase alpha-1 [OS=Mus musculus]	1.20414	0.0035149	2.45409	1.35332	0.0350229	15.2423
Q91XF0	Pnpo	Pyridoxine-5'-phosphate oxidase [OS=Mus musculus]	1.51248	0.00109905	2.95898	-6.64386	5.72421e-16	15.2423
Q9WUP7-1	Uchl5	Ubiquitin carboxyl-terminal hydrolase isozyme L5 [OS=Mus musculus]	1.52356	1.79431e-07	6.7461	-1.73216	0.0135356	15.2423
Q5SUA5	Myo1g	unconventional myosin-Ig [OS=Mus musculus]	1.86275	1.42606e-05	4.84586	2.34284	0.000453949	15.2423
Q8K4Z0-1	Lgi2	Leucine-rich repeat LGI family member 2 [OS=Mus musculus]	1.96273	6.92371e-08	7.15966	2.07519	0.000107841	15.2423
Q62205	Scn9a	Sodium channel protein type 9 subunit alpha [OS=Mus musculus]	2.23113	7.88406e-16	15.1033	1.07451	0.0260063	15.2423
P15626	Gstm2	Glutathione S-transferase Mu 2 [OS=Mus musculus]	3.42304	7.88406e-16	15.1033	-3.25154	2.46424e-14	15.2423
P59279	Rab2b	Ras-related protein Rab-2B [OS=Mus musculus]	3.82344	7.88406e-16	15.1033	-1.82113	3.40566e-08	15.2423
Q5ND34	Wdr81	WD repeat-containing protein 81 [OS=Mus musculus]	5.49614	7.88406e-16	15.1033	-2.26534	0.00357226	15.2423
Q91W43	Gldc	Glycine dehydrogenase (Decarboxylating) mitochondrial [OS=Mus musculus]	6.64386	7.88406e-16	15.1033	-1.6529	0.00188054	15.2423
P01786	Hvm17	Ig heavy chain V region MOPC 47A [OS=Mus musculus]	6.64386	7.88406e-16	15.1033	-6.64386	5.72421e-16	15.2423
Q9Z2W1	Stk25	serine/threonine-protein kinase 25 [OS=Mus musculus]	6.64386	7.88406e-16	15.1033	-6.64386	5.72421e-16	15.2423
Q8K0P3-1	Meak7	TLD domain-containing protein 1 [OS=Mus musculus]	6.64386	7.88406e-16	15.1033	-6.64386	5.72421e-16	15.2423
Q8BZW8	Nhlrc2	NHL repeat-containing protein 2 [OS=Mus musculus]	6.64386	7.88406e-16	15.1033	6.64386	5.72421e-16	15.2423
			NonTg Ch- vs ChN			3xTg-AD Ch- vs ChN
				Downregulated in Ch-
				Upregulated in Ch-

## Sheet: Plasma proteomics raw data
Accession	Description	# Peptides	Abundance : 3xTg-AD ChN / NonTg ChN	Abundance Adj. P-Value: 3xTg-AD ChN / NonTg ChN	Abundance Ratio: 3xTg-AD Ch- / 3xTg-AD ChN	Abundance Ratio Adj. p-value: 3xTg-AD Ch- / 3xTg-AD ChN	Abundance Ratio: NonTg Ch- /NonTg ChN	Abundance Ratio Adj. p-value: NonTg Ch- /NonTg ChN
A0A075B5K0	Immunoglobulin kappa variable 14-126 (Fragment) OS=Mus musculus OX=10090 GN=Igkv14-126 PE=4 SV=7	3	1.174	0.987814	0.545	0.646531	0.988	0.999332
A0A075B5K2	Immunoglobulin kappa chain variable 9-124 OS=Mus musculus OX=10090 GN=Igkv9-124 PE=1 SV=7	5	1.058	0.990077	0.525	0.59615	1.178	0.999332
A0A075B5K5	Immunoglobulin kappa variable 2-112 OS=Mus musculus OX=10090 GN=Igkv2-112 PE=1 SV=1	1	0.622	0.659453	1.817	0.346694	0.783	0.999332
A0A075B5K6	Immunoglobulin kappa variable 2-109 (Fragment) OS=Mus musculus OX=10090 GN=Igkv2-109 PE=4 SV=4	1	0.448	0.222114	0.947	0.991564	0.738	0.999332
A0A075B5K7	Immunoglobulin kappa chain variable 14-100 OS=Mus musculus OX=10090 GN=Igkv14-100 PE=4 SV=7	1	0.729	0.82422	0.597	0.768188	0.425	0.134903
A0A075B5K9	Immunoglobulin kappa variable 12-98 OS=Mus musculus OX=10090 GN=Igkv12-98 PE=4 SV=7	1	0.508	0.358315	0.645	0.856253	0.248	0.000877221
A0A075B5L1	Immunoglobulin kappa variable 10-94 (Fragment) OS=Mus musculus OX=10090 GN=Igkv10-94 PE=4 SV=7	2	1.856	0.518251	0.213	0.00260457	0.893	0.999332
A0A075B5L2	Immunoglobulin kappa chain variable 4-91 (Fragment) OS=Mus musculus OX=10090 GN=Igkv4-91 PE=4 SV=2	2	100	1.11361e-16	0.01	1.77717e-16
A0A075B5L3	Immunoglobulin kappa chain variable 4-90 (Fragment) OS=Mus musculus OX=10090 GN=Igkv4-90 PE=4 SV=5	2	1.149	0.990077	0.506	0.5235	0.929	0.999332
A0A075B5L7	Immunoglobulin kappa variable 4-80 (Fragment) OS=Mus musculus OX=10090 GN=Igkv4-80 PE=4 SV=2	1	0.322	0.0440508	1.281	0.848231	0.592	0.688207
A0A075B5M1	Immunoglobulin kappa variable 4-63 OS=Mus musculus OX=10090 GN=Igkv4-63 PE=1 SV=1	4	0.69	0.768237	0.788	0.964524	0.809	0.999332
A0A075B5M3	Immunoglobulin kappa variable 4-58 OS=Mus musculus OX=10090 GN=Igkv4-58 PE=1 SV=1	3	0.754	0.851727	0.717	0.929943	0.592	0.688207
A0A075B5M4	Immunoglobulin kappa variable 4-57-1 (Fragment) OS=Mus musculus OX=10090 GN=Igkv4-57-1 PE=4 SV=1	2	0.38	0.101953	0.848	0.98858	0.753	0.999332
A0A075B5M7	Immunoglobulin kappa variable 5-39 OS=Mus musculus OX=10090 GN=Igkv5-39 PE=1 SV=7	3	0.31	0.0346889	0.932	0.998579	1.055	0.999332
A0A075B5N3	Immunoglobulin kappa variable 8-28 OS=Mus musculus OX=10090 GN=Igkv8-28 PE=1 SV=7	4	1.743	0.614878	0.556	0.689304	0.634	0.818677
A0A075B5N4	Immunoglobulin kappa chain variable 8-27 OS=Mus musculus OX=10090 GN=Igkv8-27 PE=4 SV=1	4	0.306	0.0323758	1.023	0.966054	0.312	0.0101194
A0A075B5N6	Immunoglobulin kappa variable 8-16 OS=Mus musculus OX=10090 GN=Igkv8-16 PE=4 SV=7	3	0.274	0.016848	0.306	0.0489894	0.328	0.0165557
A0A075B5N7	Immunoglobulin kappa variable 6-13 OS=Mus musculus OX=10090 GN=Igkv6-13 PE=1 SV=7	6	0.681	0.760683	0.762	0.93667	0.828	0.999332
A0A075B5N9	Immunoglobulin kappa variable 3-7 OS=Mus musculus OX=10090 GN=Igkv3-7 PE=4 SV=7	3	0.7	0.780611	0.514	0.548996	0.776	0.999332
A0A075B5P1	Immunoglobulin kappa variable 3-1 (Fragment) OS=Mus musculus OX=10090 GN=Igkv3-1 PE=1 SV=7	3	0.292	0.0251462	0.969	0.987578	0.667	0.898747
A0A075B5P6	Immunoglobulin heavy constant mu (Fragment) OS=Mus musculus OX=10090 GN=Ighm PE=1 SV=1	28	0.804	0.919574	0.922	1	0.977	0.999332
A0A075B5P8	Immunoglobulin heavy variable 2-2 (Fragment) OS=Mus musculus OX=10090 GN=Ighv2-2 PE=4 SV=1	4	0.904	0.990077	0.589	0.75402	0.908	0.999332
A0A075B5P9	Immunoglobulin heavy variable 5-4 (Fragment) OS=Mus musculus OX=10090 GN=Ighv5-4 PE=4 SV=1	5	1.145	0.990077	0.847	0.988245	1.432	0.765776
A0A075B5Q0	Immunoglobulin heavy variable 5-6 (Fragment) OS=Mus musculus OX=10090 GN=Ighv5-6 PE=4 SV=1	5	0.515	0.375656	0.694	0.918242	0.587	0.672512
A0A075B5Q2	Immunoglobulin heavy variable 5-9 (Fragment) OS=Mus musculus OX=10090 GN=Ighv5-9 PE=4 SV=1	4	0.331	0.0521122	0.629	0.840222	0.775	0.999332
A0A075B5Q3	Immunoglobulin heavy variable 2-5 OS=Mus musculus OX=10090 GN=Ighv2-5 PE=4 SV=1	4	0.57	0.522101	0.693	0.918242	0.872	0.999332
A0A075B5Q4	Immunoglobulin heavy variable 5-12 (Fragment) OS=Mus musculus OX=10090 GN=Ighv5-12 PE=4 SV=1	4	0.658	0.724811	0.453	0.36714	0.777	0.999332
A0A075B5Q5	Immunoglobulin heavy variable 2-9 (Fragment) OS=Mus musculus OX=10090 GN=Ighv2-9 PE=4 SV=1	3	0.816	0.928095	0.686	0.909742	0.559	0.574834
A0A075B5Q6	Immunoglobulin heavy variable 5-9-1 OS=Mus musculus OX=10090 GN=Ighv5-9-1 PE=1 SV=1	3	2.022	0.389777	0.457	0.379444	1.048	0.999332
A0A075B5Q9	Immunoglobulin heavy variable 5-15 OS=Mus musculus OX=10090 GN=Ighv5-15 PE=4 SV=1	3	0.172	0.000523225	0.417	0.277035	0.921	0.999332
A0A075B5R0	Immunoglobulin heavy variable 5-16 OS=Mus musculus OX=10090 GN=Ighv5-16 PE=1 SV=1	3	1.424	0.839272	1.194	0.906678	1.037	0.999332
A0A075B5R1	Immunoglobulin heavy variable 5-17 (Fragment) OS=Mus musculus OX=10090 GN=Ighv5-17 PE=1 SV=1	6	0.564	0.507375	0.776	0.95496	0.861	0.999332
A0A075B5R2	Immunoglobulin heavy variable 7-3 (Fragment) OS=Mus musculus OX=10090 GN=Ighv7-3 PE=4 SV=2	5	1.269	0.942232	0.84	0.987578	1.318	0.90807
A0A075B5R3	Immunoglobulin heavy variable 7-2 OS=Mus musculus OX=10090 GN=Ighv7-2 PE=4 SV=1	2	0.016	1.11361e-16	0.986	0.981783	1.099	0.999332
A0A075B5R4	Immunoglobulin heavy variable 14-1 (Fragment) OS=Mus musculus OX=10090 GN=Ighv14-1 PE=4 SV=1	4	0.684	0.764499	0.613	0.802412	0.663	0.891401
A0A075B5R5	Immunoglobulin heavy variable 4-1 (Fragment) OS=Mus musculus OX=10090 GN=Ighv4-1 PE=1 SV=7	7	1.297	0.926653	0.945	0.991564	0.742	0.999332
A0A075B5R7	Immunoglobulin heavy variable 14-2 (Fragment) OS=Mus musculus OX=10090 GN=Ighv14-2 PE=4 SV=1	4	2.012	0.39667	0.645	0.856253	0.692	0.958721
A0A075B5R8	Immunoglobulin heavy variable V11-2 (Fragment) OS=Mus musculus OX=10090 GN=Ighv11-2 PE=4 SV=1	5	0.546	0.45315	1.224	0.890634	0.908	0.999332
A0A075B5S1	Immunoglobulin heavy variable 9-1 OS=Mus musculus OX=10090 GN=Ighv9-1 PE=4 SV=1	5	1.251	0.9537	0.539	0.630924	1.004	0.999332
A0A075B5S2	Immunoglobulin heavy variable 7-1 (Fragment) OS=Mus musculus OX=10090 GN=Ighv7-1 PE=1 SV=2	5	0.921	0.990077	1.224	0.890634	0.968	0.999332
A0A075B5S3	Immunoglobulin heavy variable 14-4 OS=Mus musculus OX=10090 GN=Ighv14-4 PE=4 SV=1	3	2.542	0.156793	0.36	0.130203	0.561	0.58472
A0A075B5S4	Immunoglobulin heavy variable V3-3 OS=Mus musculus OX=10090 GN=Ighv3-3 PE=4 SV=1	1			100	1.77717e-16
A0A075B5S5	Immunoglobulin heavy variable 7-4 OS=Mus musculus OX=10090 GN=Ighv7-4 PE=4 SV=1	4	3.482	0.0309015	0.488	0.473567	1.41	0.790183
A0A075B5S9	Immunoglobulin heavy variable 9-4 OS=Mus musculus OX=10090 GN=Ighv9-4 PE=4 SV=1	3	1.002	0.990077	0.843	0.988245	0.59	0.683234
A0A075B5T1	Immunoglobulin heavy variable V12-3 (Fragment) OS=Mus musculus OX=10090 GN=Ighv12-3 PE=4 SV=2	1	1.091	0.990077	0.462	0.400868	0.75	0.999332
A0A075B5T2	Immunoglobulin heavy variable 6-3 (Fragment) OS=Mus musculus OX=10090 GN=Ighv6-3 PE=4 SV=7	8	1.063	0.990077	0.958	0.988245	1.073	0.999332
A0A075B5T3	Immunoglobulin heavy variable 6-6 (Fragment) OS=Mus musculus OX=10090 GN=Ighv6-6 PE=4 SV=1	7	0.484	0.30143	1.646	0.488062	0.708	0.979744
A0A075B5T4	Immunoglobulin heavy variable 1-4 (Fragment) OS=Mus musculus OX=10090 GN=Ighv1-4 PE=4 SV=1	3	0.35	0.0671349	1.261	0.856253	0.534	0.466526
A0A075B5T5	Immunoglobulin heavy variable V1-5 OS=Mus musculus OX=10090 GN=Ighv1-5 PE=4 SV=1	3	0.751	0.851727	0.764	0.93858	0.6	0.720759
A0A075B5T6	Immunoglobulin heavy variable V10-3 (Fragment) OS=Mus musculus OX=10090 GN=Ighv10-3 PE=4 SV=1	6	0.855	0.968517	0.818	0.981783	0.865	0.999332
A0A075B5U0	Immunoglobulin heavy variable V1-12 OS=Mus musculus OX=10090 GN=Ighv1-12 PE=4 SV=1	3	1.56	0.750344	0.334	0.0866283	1.516	0.653605
A0A075B5U1	Immunoglobulin heavy variable 1-16 (Fragment) OS=Mus musculus OX=10090 GN=Ighv1-16 PE=4 SV=2	1					100	2.29706e-16
A0A075B5U3	Immunoglobulin heavy variable 1-62-1 (Fragment) OS=Mus musculus OX=10090 GN=Ighv1-62-1 PE=4 SV=2	2	1.14	0.990077	0.538	0.630924	0.711	0.979744
A0A075B5U5	Immunoglobulin heavy variable V1-19 OS=Mus musculus OX=10090 GN=Ighv1-19 PE=1 SV=1	2	1.442	0.827754	1.325	0.802412	3.656	0.000627242
A0A075B5U7	Immunoglobulin heavy variable 1-22 (Fragment) OS=Mus musculus OX=10090 GN=Ighv1-22 PE=1 SV=1	4	0.486	0.305082	1.087	0.929943	0.466	0.241046
A0A075B5V2	Immunoglobulin heavy variable 1-34 (Fragment) OS=Mus musculus OX=10090 GN=Ighv1-34 PE=4 SV=1	5	0.963	0.990077	0.903	1	0.626	0.790183
A0A075B5V3	Immunoglobulin heavy variable 1-36 OS=Mus musculus OX=10090 GN=Ighv1-36 PE=4 SV=1	2	0.435	0.194518	1.182	0.909742	0.24	0.000597106
A0A075B5V5	Immunoglobulin heavy variable 1-39 (Fragment) OS=Mus musculus OX=10090 GN=Ighv1-39 PE=4 SV=1	2	1.144	0.990077	0.796	0.966054	0.766	0.999332
A0A075B5V6	Immunoglobulin heavy variable V1-42 OS=Mus musculus OX=10090 GN=Ighv1-42 PE=1 SV=1	6	0.754	0.851727	0.727	0.929943	0.813	0.999332
A0A075B5V8	Immunoglobulin heavy variable 1-47 OS=Mus musculus OX=10090 GN=Ighv1-47 PE=4 SV=1	5	0.974	0.990077	0.947	0.991564	0.515	0.398571
A0A075B5V9	Immunoglobulin heavy variable 1-49 OS=Mus musculus OX=10090 GN=Ighv1-49 PE=4 SV=1	2	0.996	0.990077	25.852	1.77717e-16	0.948	0.999332
A0A075B5W2	Immunoglobulin heavy variable 1-52 OS=Mus musculus OX=10090 GN=Ighv1-52 PE=4 SV=1	6	0.679	0.7569	0.845	0.988245	0.598	0.71334
A0A075B5W3	Immunoglobulin heavy variable 1-53 (Fragment) OS=Mus musculus OX=10090 GN=Ighv1-53 PE=4 SV=1	4	0.433	0.19205	1.259	0.856253	0.657	0.889844
A0A075B5W5	Immunoglobulin heavy variable V1-54 (Fragment) OS=Mus musculus OX=10090 GN=Ighv1-54 PE=4 SV=1	3	0.681	0.761392	1.212	0.897867	0.807	0.999332
A0A075B5W6	Immunoglobulin heavy variable 1-55 (Fragment) OS=Mus musculus OX=10090 GN=Ighv1-55 PE=1 SV=1	2	0.831	0.942232	0.921	1	0.422	0.131221
A0A075B5W9	Immunoglobulin heavy variable 1-58 (Fragment) OS=Mus musculus OX=10090 GN=Ighv1-58 PE=4 SV=1	2	2.309	0.240178	0.933	0.998579	1.319	0.907571
A0A075B5X0	Immunoglobulin heavy variable V1-59 OS=Mus musculus OX=10090 GN=Ighv1-59 PE=4 SV=1	2	1.968	0.427966	0.744	0.929943	1.213	0.997431
A0A075B5X2	Immunoglobulin heavy variable V1-63 (Fragment) OS=Mus musculus OX=10090 GN=Ighv1-63 PE=4 SV=1	2	0.233	0.00644468	0.96	0.988245	0.522	0.427081
A0A075B5X3	Immunoglobulin heavy variable 1-64 (Fragment) OS=Mus musculus OX=10090 GN=Ighv1-64 PE=4 SV=1	4	1.204	0.974537	0.756	0.931042	0.579	0.650261
A0A075B5X4	Immunoglobulin heavy variable V8-11 (Fragment) OS=Mus musculus OX=10090 GN=Ighv8-11 PE=4 SV=2	2	0.01	1.11361e-16			1.555	0.610959
A0A075B5Y1	Immunoglobulin heavy variable V1-74 OS=Mus musculus OX=10090 GN=Ighv1-74 PE=4 SV=1	2	0.611	0.631659	0.602	0.776026	0.541	0.493496
A0A075B5Y2	Immunoglobulin heavy variable 1-75 (Fragment) OS=Mus musculus OX=10090 GN=Ighv1-75 PE=4 SV=1	3	1.155	0.990077	0.55	0.662477	0.634	0.818677
A0A075B5Y3	Immunoglobulin heavy variable 1-80 (Fragment) OS=Mus musculus OX=10090 GN=Ighv1-80 PE=1 SV=1	3	0.83	0.942232	1.24	0.877993	0.48	0.284529
A0A075B5Y4	Immunoglobulin heavy variable 1-81 (Fragment) OS=Mus musculus OX=10090 GN=Ighv1-81 PE=4 SV=1	7	1.464	0.805766	0.901	1	0.686	0.957887
A0A075B5Y5	Immunoglobulin heavy variable 1-84 (Fragment) OS=Mus musculus OX=10090 GN=Ighv1-84 PE=4 SV=1	2	0.955	0.990077	0.946	0.991564	0.384	0.0628934
A0A075B5Y6	Immunoglobulin heavy variable 1-85 (Fragment) OS=Mus musculus OX=10090 GN=Ighv1-85 PE=4 SV=1	2	1.279	0.933953	0.597	0.768188	0.767	0.999332
A0A075B664	Immunoglobulin lambda variable 2 OS=Mus musculus OX=10090 GN=Iglv2 PE=1 SV=1	2	0.53	0.41167	0.966	0.987578	0.696	0.958721
A0A075B666	Immunoglobulin kappa chain variable 13-85 (Fragment) OS=Mus musculus OX=10090 GN=Igkv13-85 PE=4 SV=5	2	0.144	9.6136e-05	0.857	0.991564	0.362	0.0375669
A0A075B677	Immunoglobulin kappa variable 4-53 OS=Mus musculus OX=10090 GN=Igkv4-53 PE=1 SV=1	2	0.619	0.648784	1.333	0.797221	0.696	0.958721
A0A075B684	Immunoglobulin heavy variable 1-62-1 OS=Mus musculus OX=10090 GN=Ighv1-62-1 PE=4 SV=1	1
A0A075B696	Immunoglobulin heavy variable 2-3 (Fragment) OS=Mus musculus OX=10090 GN=Ighv2-3 PE=4 SV=3	4	0.185	0.00096457	0.821	0.981783	0.574	0.636589
A0A075B697	Immunoglobulin heavy variable 2-9-1 (Fragment) OS=Mus musculus OX=10090 GN=Ighv2-9-1 PE=4 SV=1	3	0.94	0.990077	0.672	0.906678	0.972	0.999332
A0A075B6A3	Immunoglobulin heavy constant alpha (Fragment) OS=Mus musculus OX=10090 GN=Igha PE=1 SV=1	18	4.521	0.00646053	0.502	0.514824	0.554	0.549827
A0A075B6A7	Immunoglobulin heavy variable 2-6 (Fragment) OS=Mus musculus OX=10090 GN=Ighv2-6 PE=4 SV=1	3	0.515	0.375656	0.593	0.759409	1.126	0.999332
A0A087WNP8	Predicted gene, 21778 OS=Mus musculus OX=10090 GN=Gm21778 PE=3 SV=1	1	0.752	0.851727	1.045	0.95496	1.276	0.958721
A0A087WP81	Ubiquitinyl hydrolase 1 (Fragment) OS=Mus musculus OX=10090 GN=Uchl5 PE=1 SV=1	1
A0A087WSN6	Fibronectin OS=Mus musculus OX=10090 GN=Fn1 PE=1 SV=1	108	0.917	0.990077	1.04	0.957067	1.017	0.999332
A0A0A0MQA5	Tubulin alpha chain (Fragment) OS=Mus musculus OX=10090 GN=Tuba4a PE=1 SV=1	5	3.413	0.0342676	0.505	0.52262	1.317	0.941429
A0A0A6YVP0	Immunoglobulin heavy constant gamma 2B (Fragment) OS=Mus musculus OX=10090 GN=Ighg2b PE=1 SV=2	17	0.762	0.862737	0.98	0.981783	0.882	0.999332
A0A0A6YW32	Immunoglobulin heavy variable 1-37 (Fragment) OS=Mus musculus OX=10090 GN=Ighv1-37 PE=4 SV=1	3	0.171	0.000498673	0.792	0.966054	0.752	0.999332
A0A0A6YW37	Immunoglobulin heavy variable V1-9 (Fragment) OS=Mus musculus OX=10090 GN=Ighv1-9 PE=4 SV=1	2	0.597	0.593264	0.782	0.957673	0.438	0.165205
A0A0A6YWI9	Immunoglobulin heavy variable V1-11 (Fragment) OS=Mus musculus OX=10090 GN=Ighv1-11 PE=4 SV=1	6	0.247	0.00914893	0.391	0.20878	0.366	0.0405853
A0A0A6YWN3	Immunoglobulin heavy variable 13-2 (Fragment) OS=Mus musculus OX=10090 GN=Ighv13-2 PE=4 SV=1	5	1.481	0.789552	1.303	0.829356	1.316	0.91088
A0A0A6YWR2	Ig gamma-1 chain C region secreted form (Fragment) OS=Mus musculus OX=10090 GN=Ighg1 PE=1 SV=1	16	1.057	0.990077	0.629	0.840222	0.936	0.999332
A0A0A6YWU3	Immunoglobulin heavy variable V6-7 (Fragment) OS=Mus musculus OX=10090 GN=Ighv6-7 PE=4 SV=1	3	1.558	0.75235	1.788	0.368865	0.994	0.999332
A0A0A6YWY9	Immunoglobulin heavy variable 2-6-8 (Fragment) OS=Mus musculus OX=10090 GN=Ighv2-6-8 PE=4 SV=1	2	3.787	0.0187746	0.196	0.001119	0.504	0.394415
A0A0A6YX72	Immunoglobulin heavy variable V15-2 (Fragment) OS=Mus musculus OX=10090 GN=Ighv15-2 PE=4 SV=1	2	1	0.990077	0.296	0.038023	0.503	0.382258
A0A0A6YXA5	Immunoglobulin heavy variable 1-15 (Fragment) OS=Mus musculus OX=10090 GN=Ighv1-15 PE=4 SV=1	5	0.611	0.631659	1.311	0.816573	0.551	0.542606
A0A0A6YXN4	Immunoglobulin heavy variable V1-18 (Fragment) OS=Mus musculus OX=10090 GN=Ighv1-18 PE=1 SV=1	6	1.619	0.714423	0.646	0.857285	1.057	0.999332
A0A0A6YXN5	Immunoglobulin heavy variable V1-43 (Fragment) OS=Mus musculus OX=10090 GN=Ighv1-43 PE=4 SV=1	6	0.56	0.496484	0.797	0.966054	0.825	0.999332
A0A0A6YXQ0	Immunoglobulin heavy variable 8-8 (Fragment) OS=Mus musculus OX=10090 GN=Ighv8-8 PE=4 SV=1	4	1.226	0.972078	0.676	0.906678	0.819	0.999332
A0A0A6YY53	Immunoglobulin heavy constant gamma 2C (Fragment) OS=Mus musculus OX=10090 GN=Ighg2c PE=1 SV=1	14	0.867	0.972078	1.109	0.929943	0.68	0.941429
A0A0A6YY60	Immunoglobulin heavy variable V8-5 (Fragment) OS=Mus musculus OX=10090 GN=Ighv8-5 PE=4 SV=1	3	0.371	0.089392	1.436	0.703562	0.807	0.999332
A0A0A6YYE7	Immunoglobulin kappa variable 4-57 (Fragment) OS=Mus musculus OX=10090 GN=Igkv4-57 PE=4 SV=2	3	0.647	0.700951	1.272	0.848665	0.731	0.998607
A0A0B4J1H6	Immunoglobulin kappa chain variable 2-137 (Fragment) OS=Mus musculus OX=10090 GN=Igkv2-137 PE=4 SV=1	4	2.553	0.153896	0.638	0.848665	0.811	0.999332
A0A0B4J1H7	Immunoglobulin kappa variable 1-135 (Fragment) OS=Mus musculus OX=10090 GN=Igkv1-135 PE=4 SV=1	8	0.691	0.768237	0.794	0.966054	0.703	0.979015
A0A0B4J1H9	Immunoglobulin kappa variable 1-132 (Fragment) OS=Mus musculus OX=10090 GN=Igkv1-132 PE=1 SV=1	2	0.739	0.838672	1.02	0.966054	0.664	0.891401
A0A0B4J1I0	Immunoglobulin kappa variable 1-110 (Fragment) OS=Mus musculus OX=10090 GN=Igkv1-110 PE=4 SV=5	4	0.734	0.831246	0.774	0.95496	0.781	0.999332
A0A0B4J1I1	Immunoglobulin kappa variable 16-104 (Fragment) OS=Mus musculus OX=10090 GN=Igkv16-104 PE=4 SV=1	2	0.453	0.232125	1.047	0.95496	0.697	0.960451
A0A0B4J1I3	Immunoglobulin kappa variable 4-74 (Fragment) OS=Mus musculus OX=10090 GN=Igkv4-74 PE=4 SV=1	2	1.683	0.667354	0.658	0.882138	0.716	0.982986
A0A0B4J1I5	Immunoglobulin kappa chain variable 4-70 (Fragment) OS=Mus musculus OX=10090 GN=Igkv4-70 PE=4 SV=1	3	1.429	0.837109	0.404	0.245241	0.835	0.999332
A0A0B4J1I6	Immunoglobulin kappa variable 4-69 (Fragment) OS=Mus musculus OX=10090 GN=Igkv4-69 PE=4 SV=1	2	100	1.11361e-16	0.01	1.77717e-16
A0A0B4J1I7	Immunoglobulin kappa variable 4-68 (Fragment) OS=Mus musculus OX=10090 GN=Igkv4-68 PE=4 SV=1	1	1.153	0.990077	0.762	0.93667	1.225	0.983848
A0A0B4J1I9	Immunoglobulin kappa variable 4-55 (Fragment) OS=Mus musculus OX=10090 GN=Igkv4-55 PE=1 SV=1	3	0.549	0.462235	2.978	0.0203397	0.878	0.999332
A0A0B4J1J0	Immunoglobulin kappa variable 4-50 (Fragment) OS=Mus musculus OX=10090 GN=Igkv4-50 PE=4 SV=1	2	0.76	0.862697	0.894	1	0.3	0.0075269
A0A0B4J1J1	Immunoglobulin kappa chain variable 5-45 (Fragment) OS=Mus musculus OX=10090 GN=Igkv5-45 PE=1 SV=1	2	1.763	0.595828	0.529	0.604154	0.01	2.29706e-16
A0A0B4J1J2	Immunoglobulin kappa chain variable 5-43 (Fragment) OS=Mus musculus OX=10090 GN=Igkv5-43 PE=1 SV=1	2	1.085	0.990077	0.609	0.798282	0.802	0.999332
A0A0B4J1J3	Immunoglobulin kappa variable 8-18 (Fragment) OS=Mus musculus OX=10090 GN=Igkv8-18 PE=4 SV=1	1
A0A0B4J1J4	Immunoglobulin heavy variable V9-2 (Fragment) OS=Mus musculus OX=10090 GN=Ighv9-2 PE=4 SV=1	5	1	0.990077	1.064	0.9379	0.828	0.999332
A0A0B4J1J5	Immunoglobulin heavy variable V9-3 (Fragment) OS=Mus musculus OX=10090 GN=Ighv9-3 PE=1 SV=1	5	1.035	0.990077	0.75	0.929943	0.423	0.132684
A0A0B4J1J6	Immunoglobulin heavy variable 10-1 (Fragment) OS=Mus musculus OX=10090 GN=Ighv10-1 PE=4 SV=1	6	1.1	0.990077	0.722	0.929943	1.107	0.999332
A0A0B4J1K5	Immunoglobulin lambda variable 3 (Fragment) OS=Mus musculus OX=10090 GN=Iglv3 PE=4 SV=1	2	0.473	0.275949	0.604	0.779301	0.811	0.999332
A0A0B4J1M0	Immunoglobulin heavy variable 1-77 OS=Mus musculus OX=10090 GN=Ighv1-77 PE=1 SV=1	6	1.338	0.909158	1.09	0.929943	0.714	0.982106
A0A0B4J1N0	Immunoglobulin heavy variable 1-76 OS=Mus musculus OX=10090 GN=Ighv1-76 PE=1 SV=1	5	1.707	0.645827	0.71	0.929943	1.011	0.999332
A0A0G2JDE1	Immunoglobulin heavy variable V8-12 (Fragment) OS=Mus musculus OX=10090 GN=Ighv8-12 PE=1 SV=1	2	0.766	0.87078	0.57	0.711204	0.628	0.797258
A0A0G2JDU0	Immunoglobulin kappa variable 8-34 (Fragment) OS=Mus musculus OX=10090 GN=Igkv8-34 PE=4 SV=4	2	4.816	0.0040223	0.162	0.00013734	1.469	0.720759
A0A0G2JE99	Immunoglobulin lambda constant 1 (Fragment) OS=Mus musculus OX=10090 GN=Iglc1 PE=4 SV=1	6	1.386	0.862697	1.042	0.955427	0.917	0.999332
A0A0G2JEI7	Immunoglobulin kappa chain variable 12-38 (Fragment) OS=Mus musculus OX=10090 GN=Igkv12-38 PE=4 SV=4	5	0.671	0.74328	0.744	0.929943	0.857	0.999332
A0A0G2JEU7	Immunoglobulin heavy variable 1-82 (Fragment) OS=Mus musculus OX=10090 GN=Ighv1-82 PE=1 SV=1	4	0.955	0.990077	0.758	0.935455	0.825	0.999332
A0A0G2JF45	Immunoglobulin kappa variable 14-130 (Fragment) OS=Mus musculus OX=10090 GN=Igkv14-130 PE=4 SV=4	1	0.921	0.990077	8.526	1.04156e-07	0.893	0.999332
A0A0G2JFA8	Immunoglobulin kappa variable 17-121 (Fragment) OS=Mus musculus OX=10090 GN=Igkv17-121 PE=4 SV=4	1	0.942	0.990077	0.984	0.981783	0.758	0.999332
A0A0G2JFL3	Immunoglobulin heavy variable 1-71 (Fragment) OS=Mus musculus OX=10090 GN=Ighv1-71 PE=4 SV=1	5	0.453	0.232125	0.938	0.998501	0.586	0.668101
A0A0G2JFN9	Immunoglobulin heavy variable V1-67 (Fragment) OS=Mus musculus OX=10090 GN=Ighv1-67 PE=4 SV=1	5	0.019	1.11361e-16	1.223	0.890634	0.644	0.861585
A0A0G2JFS5	Immunoglobulin heavy variable 1-69 (Fragment) OS=Mus musculus OX=10090 GN=Ighv1-69 PE=4 SV=1	3	3.075	0.0601514	0.337	0.0878244	0.698	0.96099
A0A0G2JFZ3	Immunoglobulin kappa chain variable 19-93 (Fragment) OS=Mus musculus OX=10090 GN=Igkv19-93 PE=1 SV=4	2	1.088	0.990077	0.562	0.700341	0.628	0.796495
A0A0G2JGN3	Immunoglobulin heavy variable 1-78 (Fragment) OS=Mus musculus OX=10090 GN=Ighv1-78 PE=1 SV=1	2	1.037	0.990077	0.714	0.929943	0.482	0.285983
A0A0G2JGQ8	Ig lambda-3 chain C region (Fragment) OS=Mus musculus OX=10090 GN=Iglc3 PE=1 SV=1	4	0.762	0.862697	0.872	0.998579	0.835	0.999332
A0A0G2JGW8	Immunoglobulin kappa chain variable 12-89 (Fragment) OS=Mus musculus OX=10090 GN=Igkv12-89 PE=4 SV=4	1	1.055	0.990077	0.599	0.768926	0.49	0.31739
A0A0G2JGY4	Malate dehydrogenase (Fragment) OS=Mus musculus OX=10090 GN=Mdh2 PE=1 SV=1	2	100	1.11361e-16	0.082	1.07569e-08	100	2.29706e-16
A0A0N4SWE8	Gamma-glutamylcyclotransferase (Fragment) OS=Mus musculus OX=10090 GN=Ggct PE=1 SV=1	1	100	1.11361e-16	0.01	1.77717e-16
A0A0R4IZW5	Cadherin-1 OS=Mus musculus OX=10090 GN=Cdh1 PE=1 SV=1	5	1.52	0.771983	0.787	0.963231	0.696	0.958721
A0A0R4J038	Bradykinin OS=Mus musculus OX=10090 GN=Kng1 PE=1 SV=1	27	0.925	0.990077	0.92	1	0.814	0.999332
A0A0R4J039	Histidine-rich glycoprotein OS=Mus musculus OX=10090 GN=Hrg PE=1 SV=1	20	1.094	0.990077	0.999	0.980961	0.884	0.999332
A0A0R4J0I1	Serine protease inhibitor A3K OS=Mus musculus OX=10090 GN=Serpina3k PE=1 SV=1	33	1.211	0.972078	0.604	0.782492	0.672	0.918839
A0A0R4J0I9	Prolow-density lipoprotein receptor-related protein 1 OS=Mus musculus OX=10090 GN=Lrp1 PE=1 SV=1	1	1.095	0.990077	0.966	0.987578	1.029	0.999332
A0A0R4J0S2	Insulin-like growth factor-binding protein complex acid labile subunit OS=Mus musculus OX=10090 GN=Igfals PE=1 SV=1	16	1.378	0.870217	0.849	0.98858	0.888	0.999332
A0A0R4J0X5	Alpha-1-antitrypsin 1-3 OS=Mus musculus OX=10090 GN=Serpina1c PE=1 SV=1	34	1.171	0.989101	0.856	0.991564	0.835	0.999332
A0A0R4J131	Biotinidase OS=Mus musculus OX=10090 GN=Btd PE=1 SV=1	8	1.117	0.990077	1.297	0.83352	1.53	0.639472
A0A0R4J207	Proteoglycan 4 OS=Mus musculus OX=10090 GN=Prg4 PE=1 SV=1	3	0.496	0.327976	2.178	0.159861	0.609	0.750465
A0A140LJB2	Phosphatidylinositol N-acetylglucosaminyltransferase subunit A (Fragment) OS=Mus musculus OX=10090 GN=Piga PE=1 SV=1	1	0.614	0.636274	0.873	0.998579	0.711	0.979744
A0A140LJD2	Protein TANC2 (Fragment) OS=Mus musculus OX=10090 GN=Tanc2 PE=1 SV=1	1	0.704	0.785704	0.799	0.968958	0.78	0.999332
A0A140T8M0	Immunoglobulin kappa variable 1-117 (Fragment) OS=Mus musculus OX=10090 GN=Igkv1-117 PE=4 SV=2	4	0.455	0.237042	0.742	0.929943	0.552	0.545924
A0A140T8M2	Immunoglobulin kappa variable 12-44 (Fragment) OS=Mus musculus OX=10090 GN=Igkv12-44 PE=4 SV=2	5	0.708	0.789552	0.714	0.929943	0.613	0.750981
A0A140T8M3	Immunoglobulin kappa chain variable 8-30 (Fragment) OS=Mus musculus OX=10090 GN=Igkv8-30 PE=4 SV=2	5	0.724	0.811603	0.795	0.966054	0.783	0.999332
A0A140T8M4	Immunoglobulin kappa variable 8-19 OS=Mus musculus OX=10090 GN=Igkv8-19 PE=1 SV=2	4	0.949	0.990077	0.821	0.981783	0.779	0.999332
A0A140T8M5	Immunoglobulin kappa variable 6-15 (Fragment) OS=Mus musculus OX=10090 GN=Igkv6-15 PE=1 SV=2	4	0.597	0.593537	0.573	0.713379	0.711	0.979744
A0A140T8M9	Immunoglobulin kappa chain variable 1-122 (Fragment) OS=Mus musculus OX=10090 GN=Igkv1-122 PE=4 SV=2	3	1.106	0.990077	1.929	0.287639	0.421	0.129234
A0A140T8N0	Immunoglobulin kappa chain variable 9-120 (Fragment) OS=Mus musculus OX=10090 GN=Igkv9-120 PE=1 SV=2	4	0.688	0.768237	0.968	0.987578	0.506	0.377172
A0A140T8N1	Immunoglobulin kappa chain variable 1-88 (Fragment) OS=Mus musculus OX=10090 GN=Igkv1-88 PE=4 SV=2	3	1.046	0.990077	0.892	1	1.488	0.688207
A0A140T8N3	Immunoglobulin kappa chain variable 13-84 (Fragment) OS=Mus musculus OX=10090 GN=Igkv13-84 PE=4 SV=2	3	0.479	0.290429	0.562	0.700341	0.664	0.891401
A0A140T8N5	Immunoglobulin kappa variable 6-23 (Fragment) OS=Mus musculus OX=10090 GN=Igkv6-23 PE=4 SV=2	4	0.806	0.919574	0.579	0.731637	0.924	0.999332
A0A140T8N8	Immunoglobulin kappa variable 9-123 (Fragment) OS=Mus musculus OX=10090 GN=Igkv9-123 PE=4 SV=2	2	0.584	0.557281	0.934	0.998501	0.884	0.999332
A0A140T8N9	Immunoglobulin kappa variable 6-32 (Fragment) OS=Mus musculus OX=10090 GN=Igkv6-32 PE=4 SV=2	4	0.487	0.307826	1.75	0.405074	0.942	0.999332
A0A140T8P1	Immunoglobulin kappa variable 6-14 (Fragment) OS=Mus musculus OX=10090 GN=Igkv6-14 PE=4 SV=2	4	0.773	0.881991	0.308	0.0509363	0.639	0.83435
A0A140T8P2	Immunoglobulin kappa variable 6-20 (Fragment) OS=Mus musculus OX=10090 GN=Igkv6-20 PE=4 SV=2	4	0.752	0.851727	0.631	0.842187	0.849	0.999332
A0A140T8P3	Immunoglobulin kappa chain variable 15-103 (Fragment) OS=Mus musculus OX=10090 GN=Igkv15-103 PE=4 SV=2	1
A0A140T8P4	Immunoglobulin kappa variable 3-9 (Fragment) OS=Mus musculus OX=10090 GN=Igkv3-9 PE=4 SV=2	1	0.48	0.290429	0.561	0.700341	0.72	0.983848
A0A140T8P5	Immunoglobulin kappa chain variable 8-24 (Fragment) OS=Mus musculus OX=10090 GN=Igkv8-24 PE=4 SV=2	3	0.362	0.0798898	1.213	0.897867	0.784	0.999332
A0A140T8P6	Immunoglobulin kappa variable 12-46 (Fragment) OS=Mus musculus OX=10090 GN=Igkv12-46 PE=1 SV=2	3	0.463	0.252708	1.534	0.604154	0.585	0.668101
A0A140T8P7	Immunoglobulin kappa variable 8-21 (Fragment) OS=Mus musculus OX=10090 GN=Igkv8-21 PE=1 SV=2	3	0.905	0.990077	0.98	0.981783	0.985	0.999332
A0A140T8Q0	Immunoglobulin kappa variable 3-3 (Fragment) OS=Mus musculus OX=10090 GN=Igkv3-3 PE=4 SV=2	2	0.01	1.11361e-16	100	1.77717e-16	2.535	0.030649
A0A140T8Q3	Immunoglobulin kappa variable 6-17 (Fragment) OS=Mus musculus OX=10090 GN=Igkv6-17 PE=1 SV=2	5	0.497	0.331019	0.754	0.931042	0.611	0.750465
A0A1B0GS88	72 kDa type IV collagenase (Fragment) OS=Mus musculus OX=10090 GN=Mmp2 PE=1 SV=1	1	1.421	0.841414	0.781	0.957067	0.853	0.999332
A0A1B0GSR7	Keratin, type I cytoskeletal 10 OS=Mus musculus OX=10090 GN=Krt10 PE=1 SV=1	1	3.831	0.0175046	0.974	0.987578	3.078	0.00465967
A0A1B0GSX0	L-lactate dehydrogenase OS=Mus musculus OX=10090 GN=Ldha PE=1 SV=1	4	1.829	0.538296	1.224	0.890634	0.966	0.999332
A0A1D5RLD8	Glyceraldehyde-3-phosphate dehydrogenase OS=Mus musculus OX=10090 GN=Gm10358 PE=1 SV=1	3	3.118	0.055825	0.429	0.305363	1.358	0.865216
A0A1D5RLK9	Adhesion G-protein-coupled receptor G1 (Fragment) OS=Mus musculus OX=10090 GN=Adgrg1 PE=1 SV=1	1	3.149	0.0549885	0.5	0.508081	1.743	0.377172
A0A1D5RM42	Carboxylic ester hydrolase (Fragment) OS=Mus musculus OX=10090 GN=Ces1c PE=1 SV=1	6	0.953	0.990077	0.729	0.929943	0.813	0.999332
A0A1D5RM97	Non-specific serine/threonine protein kinase OS=Mus musculus OX=10090 GN=Mast3 PE=1 SV=1	1	100	1.11361e-16	0.01	1.77717e-16
A0A1L1SV25	Alpha-actinin-4 OS=Mus musculus OX=10090 GN=Actn4 PE=1 SV=1	3	3.258	0.0451731	0.472	0.426387	1.098	0.999332
A0A1W2P6Q2	Icos ligand (Fragment) OS=Mus musculus OX=10090 GN=Icosl PE=1 SV=1	1	0.844	0.9537	1.238	0.877993	1.163	0.999332
A0A1Y7VJN6	Immunoglobulin heavy constant gamma 3 (Fragment) OS=Mus musculus OX=10090 GN=Ighg3 PE=4 SV=1	16	0.488	0.307826	0.786	0.963231	0.631	0.806996
A0A1Y7VJW9	Fibulin-5 OS=Mus musculus OX=10090 GN=Fbln5 PE=1 SV=1	2	1.083	0.990077	1.161	0.922685	0.948	0.999332
A0A1Y7VL99	Rab GDP dissociation inhibitor (Fragment) OS=Mus musculus OX=10090 GN=Gdi2 PE=1 SV=1	4	1.717	0.636274	0.578	0.725687	1.131	0.999332
A0A286YDT5	Adhesion G protein-coupled receptor F5 (Fragment) OS=Mus musculus OX=10090 GN=Adgrf5 PE=1 SV=1	1	0.941	0.990077	0.922	1	1.004	0.999332
A0A2I3BPT0	Glycosylation-dependent cell adhesion molecule 1 OS=Mus musculus OX=10090 GN=Glycam1 PE=1 SV=1	1	0.809	0.920361	1.502	0.630924	0.594	0.688207
A0A2I3BRQ1	Expressed sequence AI182371 OS=Mus musculus OX=10090 GN=AI182371 PE=1 SV=1	7	1.281	0.933243	1.317	0.807564	1.106	0.999332
A0A2R8VHP3	Predicted pseudogene 5478 OS=Mus musculus OX=10090 GN=Gm5478 PE=1 SV=1	9	0.706	0.789552	1.236	0.879491	0.151	5.23598e-07
A0A2R8VK58	Myoglobin (Fragment) OS=Mus musculus OX=10090 GN=Mb PE=1 SV=1	1	1.042	0.990077	1.543	0.596486	11.308	7.47402e-13
A0A494B982	Guanine deaminase OS=Mus musculus OX=10090 GN=Gda PE=1 SV=1	1	0.794	0.913272	0.648	0.863736	0.499	0.385392
A0A494BA16	Dipeptidyl peptidase 3 (Fragment) OS=Mus musculus OX=10090 GN=Dpp3 PE=1 SV=1	1	0.908	0.990077	0.855	0.991564	1.045	0.999332
A0A494BAB6	Proteasome subunit beta type-8 (Fragment) OS=Mus musculus OX=10090 GN=Psmb8 PE=1 SV=1	1	0.735	0.831246	0.867	0.998501	0.624	0.786408
A0A571BF69	Maltase-glucoamylase OS=Mus musculus OX=10090 GN=Mgam PE=1 SV=1	65	0.96	0.990077	0.894	1	1.435	0.759293
A0A5F8MPW1	Angiotensin 1-10 OS=Mus musculus OX=10090 GN=Agt PE=1 SV=1	17	1.08	0.990077	0.983	0.981783	0.947	0.999332
A0N8I8	Immunoglobulin kappa chain variable 4-51 (Fragment) OS=Mus musculus OX=10090 GN=Igkv4-51 PE=4 SV=1	2	0.01	1.11361e-16			0.01	2.29706e-16
A2A513	Keratin, type I cytoskeletal 10 OS=Mus musculus OX=10090 GN=Krt10 PE=1 SV=1	12	4.394	0.0076205	0.532	0.608062	2.647	0.0183593
A2A998	Complement component C8 alpha chain OS=Mus musculus OX=10090 GN=C8a PE=1 SV=1	15	0.704	0.785704	0.917	1	0.307	0.00867883
A2AEP0	Odorant-binding protein 1b OS=Mus musculus OX=10090 GN=Obp1b PE=1 SV=1	1	0.304	0.0312482	1.979	0.253034	0.809	0.999332
A2AFG7	Neural cell adhesion molecule L1 OS=Mus musculus OX=10090 GN=L1cam PE=1 SV=1	1	1.019	0.990077	0.736	0.929943	0.984	0.999332
A2AM74	Kinesin-like protein KIF17 OS=Mus musculus OX=10090 GN=Kif17 PE=1 SV=1	1	0.797	0.913272	1.09	0.929943	0.846	0.999332
A2APX3	Cystatin-C (Fragment) OS=Mus musculus OX=10090 GN=Cst3 PE=1 SV=1	2	1.294	0.928095	1.004	0.980961	0.993	0.999332
A2ARZ3	Fibrous sheath-interacting protein 2 OS=Mus musculus OX=10090 GN=Fsip2 PE=1 SV=3	1
A2BE93	Protein SET (Fragment) OS=Mus musculus OX=10090 GN=Set PE=1 SV=1	1	4.588	0.00584737	0.01	1.77717e-16	0.937	0.999332
A6X935	Inter alpha-trypsin inhibitor, heavy chain 4 OS=Mus musculus OX=10090 GN=Itih4 PE=1 SV=2	56	0.602	0.608449	1.301	0.829667	0.676	0.938199
A6ZI44	Fructose-bisphosphate aldolase OS=Mus musculus OX=10090 GN=Aldoa PE=1 SV=1	7	1.616	0.714423	0.739	0.929943	0.898	0.999332
A8DUK4	Beta-globin OS=Mus musculus OX=10090 GN=Hbb-bs PE=1 SV=1	16	0.902	0.990077	0.694	0.918242	0.757	0.999332
B1AY86	Plexin domain-containing protein 2 OS=Mus musculus OX=10090 GN=Plxdc2 PE=1 SV=1	2	0.968	0.990077	0.849	0.98858	1.022	0.999332
B1AZ99	OTU domain-containing protein 3 OS=Mus musculus OX=10090 GN=Otud3 PE=1 SV=1	1	0.92	0.990077	0.413	0.26538	0.555	0.552918
B2RX82	Cholinergic receptor, nicotinic, alpha polypeptide 10 OS=Mus musculus OX=10090 GN=Chrna10 PE=2 SV=1	1	4.489	0.00671364	0.485	0.469474	2.418	0.0400602
B7ZCG3	BPI fold-containing family A member 2 (Fragment) OS=Mus musculus OX=10090 GN=Bpifa2 PE=1 SV=1	7	0.344	0.0615145	0.829	0.981783	3.224	0.0028467
B8JJN0	C3/C5 convertase OS=Mus musculus OX=10090 GN=Gm20547 PE=4 SV=1	53	1.048	0.990077	1.449	0.700341	0.94	0.999332
B8JJN2	C3/C5 convertase OS=Mus musculus OX=10090 GN=C2 PE=1 SV=1	18	0.824	0.933953	1.434	0.703969	0.864	0.999332
D3YXF5	Complement component 7 OS=Mus musculus OX=10090 GN=C7 PE=1 SV=2	11	1.018	0.990077	0.763	0.9379	0.623	0.786408
D3YYF1	Adhesion G-protein-coupled receptor V1 OS=Mus musculus OX=10090 GN=Adgrv1 PE=4 SV=1	1	4.07	0.0122727	0.337	0.0876696	2.508	0.0296771
D3YZ61	Complement C1q tumor necrosis factor-related protein 3 OS=Mus musculus OX=10090 GN=C1qtnf3 PE=1 SV=1	1	1.413	0.851385	0.489	0.473567	0.965	0.999332
D3Z2F2	60 kDa heat shock protein, mitochondrial (Fragment) OS=Mus musculus OX=10090 GN=Hspd1 PE=1 SV=1	1	100	1.11361e-16	0.284	0.0274568	100	2.29706e-16
D3Z4W5	RIKEN cDNA 1700074P13 gene (Fragment) OS=Mus musculus OX=10090 GN=1700074P13Rik PE=4 SV=1	1	0.856	0.968517	0.774	0.95496	1.003	0.999332
D3Z5G7	Carboxylic ester hydrolase OS=Mus musculus OX=10090 GN=Ces1b PE=1 SV=1	20	0.38	0.101953	0.799	0.968958	0.751	0.999332
D3Z667	Dynein heavy chain 2, axonemal OS=Mus musculus OX=10090 GN=Dnah2 PE=1 SV=1	2	1.329	0.913272	0.969	0.987578	0.991	0.999332
D3Z6T3	Cathepsin E OS=Mus musculus OX=10090 GN=Ctse PE=1 SV=1	1	1.067	0.990077	1.445	0.700341	1.038	0.999332
D6RCZ0	Zinc finger protein 408 OS=Mus musculus OX=10090 GN=Zfp408 PE=4 SV=1	1	0.882	0.974796	1.234	0.882138	1.108	0.999332
D6RHS6	Phosphatidylethanolamine-binding protein 1 OS=Mus musculus OX=10090 GN=Pebp1 PE=1 SV=1	1	7.709	5.51653e-05	0.01	1.77717e-16	1.552	0.639472
E0CXN0	Hepatocyte growth factor-like protein OS=Mus musculus OX=10090 GN=Mst1 PE=1 SV=1	4	0.784	0.900132	1.103	0.929943	1.025	0.999332
E0CZA1	T-complex protein 1 subunit epsilon (Fragment) OS=Mus musculus OX=10090 GN=Cct5 PE=1 SV=1	1	0.718	0.799745	0.01	1.77717e-16	0.954	0.999332
E9PU87	Non-specific serine/threonine protein kinase OS=Mus musculus OX=10090 GN=Sik3 PE=1 SV=1	1	4.894	0.00358151	0.445	0.344249	3.143	0.00366521
E9PUM5	Complement factor H-related 4 OS=Mus musculus OX=10090 GN=Cfhr4 PE=1 SV=1	5	1.124	0.990077	0.923	1	0.941	0.999332
E9PV24	Fibrinogen alpha chain OS=Mus musculus OX=10090 GN=Fga PE=1 SV=1	50	1.063	0.990077	1.041	0.956476	1.119	0.999332
E9PVD2	Inter alpha-trypsin inhibitor, heavy chain 4 OS=Mus musculus OX=10090 GN=Itih4 PE=1 SV=1	56	0.819	0.929995	1.215	0.896102	0.955	0.999332
E9PX63	Histocompatibility 2, Q region locus 1 OS=Mus musculus OX=10090 GN=H2-Q1 PE=3 SV=1	3	0.881	0.974796	1	0.980961	0.834	0.999332
E9PY26	Bleomycin hydrolase (Fragment) OS=Mus musculus OX=10090 GN=Blmh PE=1 SV=1	4	2.07	0.361329	0.466	0.40525	1.352	0.873704
E9PZD8	Ceruloplasmin OS=Mus musculus OX=10090 GN=Cp PE=1 SV=1	77	1.155	0.990077	1.745	0.40525	1.28	0.958721
E9Q050	Olfactory receptor OS=Mus musculus OX=10090 GN=Olfr220 PE=3 SV=1	1	100	1.11361e-16	0.943	0.991776	100	2.29706e-16
E9Q0B5	Fc fragment of IgG-binding protein OS=Mus musculus OX=10090 GN=Fcgbp PE=1 SV=1	6	1.209	0.972078	0.769	0.950016	0.81	0.999332
E9Q0F0	Keratin 78 OS=Mus musculus OX=10090 GN=Krt78 PE=1 SV=1	4	4.856	0.00377063	0.381	0.18225	2.313	0.0591285
E9Q1Z0	Keratin 90 OS=Mus musculus OX=10090 GN=Krt90 PE=1 SV=1	14	4.497	0.00671364	0.28	0.0247902	2.672	0.0171749
E9Q2C0	Cilia and flagella-associated protein 46 OS=Mus musculus OX=10090 GN=Cfap46 PE=1 SV=2	1	0.771	0.881886	1.039	0.957067	0.987	0.999332
E9Q3P4	Centromere protein F OS=Mus musculus OX=10090 GN=Cenpf PE=1 SV=1	1	4.722	0.00469492	0.483	0.462841	2.786	0.0154094
E9Q414	Apolipoprotein B-100 OS=Mus musculus OX=10090 GN=Apob PE=1 SV=1	204	0.81	0.920627	0.913	1	0.937	0.999332
E9Q557	Desmoplakin OS=Mus musculus OX=10090 GN=Dsp PE=1 SV=1	48	4.152	0.0109244	0.487	0.473567	1.686	0.429955
E9Q5F6	Polyubiquitin-C (Fragment) OS=Mus musculus OX=10090 GN=Ubc PE=1 SV=1	5	2.633	0.130963	0.406	0.245241	1.092	0.999332
E9Q6D8	Complement component C6 OS=Mus musculus OX=10090 GN=C6 PE=1 SV=2	8	0.625	0.664095	1.426	0.709942	0.86	0.999332
E9Q6I2	Interleukin-1 receptor accessory protein OS=Mus musculus OX=10090 GN=Il1rap PE=1 SV=1	11	0.873	0.972078	1.138	0.929943	0.99	0.999332
E9Q8C0	Deleted in lung and esophageal cancer protein 1 homolog OS=Mus musculus OX=10090 GN=Dlec1 PE=4 SV=1	1	2.297	0.245138	1.264	0.85548	0.825	0.999332
E9QB01	Neural cell adhesion molecule 1 OS=Mus musculus OX=10090 GN=Ncam1 PE=1 SV=2	2	1.583	0.732029	0.869	0.998501	1.094	0.999332
E9QJS7	Adhesion G protein-coupled receptor E5 OS=Mus musculus OX=10090 GN=Adgre5 PE=1 SV=1	1	0.01	1.11361e-16			1.373	0.889844
E9QLD4	Tryptase gamma OS=Mus musculus OX=10090 GN=Tpsg1 PE=4 SV=1	1
E9QM92	Hyaluronan-binding protein 2 OS=Mus musculus OX=10090 GN=Habp2 PE=1 SV=1	2	0.867	0.972078	1.031	0.963231	0.946	0.999332
E9QMW9	Polypyrimidine tract-binding protein 1 OS=Mus musculus OX=10090 GN=Ptbp1 PE=1 SV=1	1	100	1.11361e-16	0.01	1.77717e-16
E9QP56	Apolipoprotein C-III OS=Mus musculus OX=10090 GN=Apoc3 PE=1 SV=1	4	0.997	0.990077	1.27	0.848665	1.414	0.786408
F6S1V7	Talin-1 (Fragment) OS=Mus musculus OX=10090 GN=Tln1 PE=1 SV=1	1	1.152	0.990077	0.841	0.987578	1.049	0.999332
F6W6U3	Immunoglobulin heavy constant epsilon (Fragment) OS=Mus musculus OX=10090 GN=Ighe PE=4 SV=2	7	1.853	0.52001	0.374	0.162284	0.735	0.999332
F6WR04	Cathepsin S OS=Mus musculus OX=10090 GN=Ctss PE=1 SV=1	1	1.012	0.990077	0.92	1	1.048	0.999332
F6Y6L6	Predicted gene, 49369 (Fragment) OS=Mus musculus OX=10090 GN=Gm49369 PE=1 SV=1	2	1.543	0.764102	1.126	0.929943	1.219	0.998607
F7ANV6	Annexin (Fragment) OS=Mus musculus OX=10090 GN=Anxa4 PE=1 SV=1	1	2.061	0.366495	0.684	0.906678	1.333	0.938199
F7C9D1	Transmembrane protease serine 5 (Fragment) OS=Mus musculus OX=10090 GN=Tmprss5 PE=4 SV=1	1	0.788	0.909374	1.082	0.929943	0.771	0.999332
F8VQ07	Albumin superfamily member 1 OS=Mus musculus OX=10090 GN=Albfm1 PE=1 SV=2	4	0.711	0.789552	0.595	0.762568	0.727	0.997431
F8VQ54	Endoribonuclease Dicer OS=Mus musculus OX=10090 GN=Dicer1 PE=1 SV=1	1
F8WI14	Extracellular matrix protein 1 OS=Mus musculus OX=10090 GN=Ecm1 PE=1 SV=1	11	0.872	0.972078	0.806	0.980961	0.941	0.999332
F8WJ05	Inter-alpha-trypsin inhibitor heavy chain H1 OS=Mus musculus OX=10090 GN=Itih1 PE=1 SV=1	44	1.216	0.972078	1.083	0.929943	1.084	0.999332
G3UX26	Outer mitochondrial membrane protein porin 2 OS=Mus musculus OX=10090 GN=Vdac2 PE=1 SV=1	1	100	1.11361e-16	0.14	2.21947e-05
G3X8Q5	Ceruloplasmin OS=Mus musculus OX=10090 GN=Cp PE=1 SV=1	77	0.895	0.986363	1.44	0.700341	0.973	0.999332
G3X8T3	Carboxypeptidase OS=Mus musculus OX=10090 GN=Ctsa PE=1 SV=1	3	1.326	0.913272	1.22	0.89242	1.518	0.653605
G3X8T9	Serine protease inhibitor A3N OS=Mus musculus OX=10090 GN=Serpina3n PE=1 SV=1	26	1.941	0.448317	1.219	0.89242	1.141	0.999332
G3X907	Teneurin-3 OS=Mus musculus OX=10090 GN=Tenm3 PE=1 SV=1	1
G3X9D6	Apolipoprotein N OS=Mus musculus OX=10090 GN=Apon PE=1 SV=1	1	2.061	0.366495	1.525	0.608062	2.644	0.0183593
H7BX99	Prothrombin OS=Mus musculus OX=10090 GN=F2 PE=1 SV=1	34	0.01	1.11361e-16	100	1.77717e-16	0.01	2.29706e-16
J3QNZ9	Immunoglobulin kappa variable 4-62 OS=Mus musculus OX=10090 GN=Igkv4-62 PE=1 SV=1	3	0.857	0.969991	1.294	0.836842	0.845	0.999332
K3W4L3	Prosaposin OS=Mus musculus OX=10090 GN=Psap PE=1 SV=1	3	1.487	0.789552	1.6	0.5235	1.442	0.750465
O08692	Neutrophilic granule protein OS=Mus musculus OX=10090 GN=Ngp PE=1 SV=1	1	0.01	1.11361e-16	100	1.77717e-16	0.24	0.000877221
O08804	NK13 OS=Mus musculus OX=10090 GN=Serpinb6b PE=1 SV=2	1	4.189	0.0104599	0.338	0.0878244	2.673	0.0171749
O09043	Napsin-A OS=Mus musculus OX=10090 GN=Napsa PE=1 SV=1	3	1.108	0.990077	0.84	0.987578	1.046	0.999332
O09061	Proteasome subunit beta type-1 OS=Mus musculus OX=10090 GN=Psmb1 PE=1 SV=1	3	1.136	0.990077	0.599	0.768926	0.862	0.999332
O09159	Lysosomal alpha-mannosidase OS=Mus musculus OX=10090 GN=Man2b1 PE=1 SV=4	3	0.64	0.68715	1.107	0.929943	1.39	0.821286
O09164	Extracellular superoxide dismutase [Cu-Zn] OS=Mus musculus OX=10090 GN=Sod3 PE=1 SV=1	5	1.092	0.990077	0.926	1	1.048	0.999332
O09173	Homogentisate 1,2-dioxygenase OS=Mus musculus OX=10090 GN=Hgd PE=1 SV=2	3	0.92	0.990077	1.24	0.877993	1.259	0.979744
O35350	Calpain-1 catalytic subunit OS=Mus musculus OX=10090 GN=Capn1 PE=1 SV=1	1	1.299	0.924077	0.8	0.969047	1.568	0.616334
O35664	Interferon alpha/beta receptor 2 OS=Mus musculus OX=10090 GN=Ifnar2 PE=1 SV=2	3	1.005	0.990077	1.104	0.929943	0.972	0.999332
O35930	Platelet glycoprotein Ib alpha chain OS=Mus musculus OX=10090 GN=Gp1ba PE=1 SV=2	8	0.871	0.972078	0.739	0.929943	1.213	0.997431
O35955	Proteasome subunit beta type-10 OS=Mus musculus OX=10090 GN=Psmb10 PE=1 SV=1	1	3.03	0.0651864	0.184	0.000585363	0.504	0.392576
O55135	Eukaryotic translation initiation factor 6 OS=Mus musculus OX=10090 GN=Eif6 PE=1 SV=2	2	100	1.11361e-16	0.878	1	100	2.29706e-16
O55234	Proteasome subunit beta type-5 OS=Mus musculus OX=10090 GN=Psmb5 PE=1 SV=3	2	1.953	0.439478	0.345	0.10261	0.962	0.999332
O70165	Ficolin-1 OS=Mus musculus OX=10090 GN=Fcn1 PE=1 SV=1	9	1.209	0.972078	0.899	1	1.081	0.999332
O70435	Proteasome subunit alpha type-3 OS=Mus musculus OX=10090 GN=Psma3 PE=1 SV=3	2	1.116	0.990077	0.753	0.929943	0.828	0.999332
O70456	14-3-3 protein sigma OS=Mus musculus OX=10090 GN=Sfn PE=1 SV=2	3	1.115	0.990077	0.976	0.985975	0.921	0.999332
O70570	Polymeric immunoglobulin receptor OS=Mus musculus OX=10090 GN=Pigr PE=1 SV=1	14	2.875	0.0852902	4.237	0.000896496	1.473	0.718024
O88593	Peptidoglycan recognition protein 1 OS=Mus musculus OX=10090 GN=Pglyrp1 PE=1 SV=1	1	1.498	0.785704	2.599	0.0564861	0.881	0.999332
O88783	Coagulation factor V OS=Mus musculus OX=10090 GN=F5 PE=1 SV=1	43	0.99	0.990077	0.982	0.981783	0.94	0.999332
O88844	Isocitrate dehydrogenase [NADP] cytoplasmic OS=Mus musculus OX=10090 GN=Idh1 PE=1 SV=2	3	0.787	0.909158	0.431	0.315431	0.832	0.999332
O88947	Coagulation factor X OS=Mus musculus OX=10090 GN=F10 PE=1 SV=1	9	0.922	0.990077	1.174	0.916953	1.128	0.999332
O88968	Transcobalamin-2 OS=Mus musculus OX=10090 GN=Tcn2 PE=1 SV=1	11	1.094	0.990077	1.054	0.952474	1.038	0.999332
O89020	Afamin OS=Mus musculus OX=10090 GN=Afm PE=1 SV=2	26	1.146	0.990077	0.874	0.998726	1.097	0.999332
O89103	Complement component C1q receptor OS=Mus musculus OX=10090 GN=Cd93 PE=1 SV=1	1
P00329	Alcohol dehydrogenase 1 OS=Mus musculus OX=10090 GN=Adh1 PE=1 SV=2	4			25.464	1.77717e-16
P00687	Alpha-amylase 1 OS=Mus musculus OX=10090 GN=Amy1 PE=1 SV=2	15	1.456	0.812266	0.902	1	0.938	0.999332
P00688	Pancreatic alpha-amylase OS=Mus musculus OX=10090 GN=Amy2 PE=1 SV=2	6	0.962	0.990077	1.191	0.906678	0.864	0.999332
P00920	Carbonic anhydrase 2 OS=Mus musculus OX=10090 GN=Ca2 PE=1 SV=4	12	0.838	0.952009	0.892	1	0.79	0.999332
P01027	Complement C3 OS=Mus musculus OX=10090 GN=C3 PE=1 SV=3	145	1.11	0.990077	0.69	0.915694	0.453	0.202214
P01029	Complement C4-B OS=Mus musculus OX=10090 GN=C4b PE=1 SV=3	76	0.986	0.990077	1.153	0.92601	1.029	0.999332
P01592	Immunoglobulin J chain OS=Mus musculus OX=10090 GN=Jchain PE=1 SV=4	3	1.642	0.69119	0.626	0.835702	0.948	0.999332
P01629	Ig kappa chain V-II region 2S1.3 OS=Mus musculus OX=10090 PE=1 SV=1	2	0.884	0.975346	0.794	0.966054	0.515	0.398571
P01631	Ig kappa chain V-II region 26-10 OS=Mus musculus OX=10090 PE=1 SV=1	4	0.579	0.545655	1.15	0.92601	0.766	0.999332
P01632	Ig kappa chain V-I region S107A OS=Mus musculus OX=10090 GN=Igkv7-33 PE=2 SV=1	2	0.633	0.677842	0.419	0.281941	0.423	0.157582
P01633	Ig kappa chain V19-17 OS=Mus musculus OX=10090 GN=Igk-V19-17 PE=1 SV=1	5	0.525	0.39667	0.81	0.980961	0.591	0.686944
P01635	Ig kappa chain V-V region K2 (Fragment) OS=Mus musculus OX=10090 PE=1 SV=1	5	0.494	0.3267	1.327	0.802412	0.674	0.926178
P01636	Ig kappa chain V-V region MOPC 149 OS=Mus musculus OX=10090 PE=1 SV=1	3	1.61	0.720564	0.387	0.198975	0.821	0.999332
P01637	Ig kappa chain V-V region T1 OS=Mus musculus OX=10090 PE=4 SV=1	3	0.867	0.972078	0.701	0.92387	0.895	0.999332
P01638	Ig kappa chain V-V region L6 (Fragment) OS=Mus musculus OX=10090 PE=4 SV=1	3	0.755	0.851727	0.897	1	0.938	0.999332
P01642	Ig kappa chain V-V region L7 (Fragment) OS=Mus musculus OX=10090 GN=Gm10881 PE=1 SV=1	2	0.592	0.580132	1.137	0.929943	1.155	0.999332
P01643	Ig kappa chain V-V region MOPC 173 OS=Mus musculus OX=10090 PE=1 SV=1	7	0.688	0.768237	0.826	0.981783	1.139	0.999332
P01646	Ig kappa chain V-V region HP 123E6 OS=Mus musculus OX=10090 PE=1 SV=1	5	0.681	0.760713	1.106	0.929943	0.794	0.999332
P01647	Ig kappa chain V-V region HP 124E1 OS=Mus musculus OX=10090 PE=1 SV=1	5	0.896	0.986363	0.683	0.906678	1.021	0.999332
P01648	Ig kappa chain V-V region HP 91A3 OS=Mus musculus OX=10090 PE=1 SV=1	3	0.625	0.66416	0.854	0.991564	0.857	0.999332
P01654	Ig kappa chain V-III region PC 2880/PC 1229 OS=Mus musculus OX=10090 PE=1 SV=1	5	0.387	0.111905	0.893	1	0.739	0.999332
P01656	Ig kappa chain V-III region MOPC 70 OS=Mus musculus OX=10090 PE=1 SV=1	5	2.326	0.232763	2.033	0.237105	4.916	9.25496e-06
P01659	Ig kappa chain V-III region TEPC 124 OS=Mus musculus OX=10090 PE=1 SV=1	3	0.01	1.11361e-16	100	1.77717e-16	0.296	0.00652125
P01660	Ig kappa chain V-III region PC 3741/TEPC 111 OS=Mus musculus OX=10090 PE=1 SV=1	4	0.563	0.505982	0.917	1	0.61	0.750465
P01661	Ig kappa chain V-III region MOPC 63 OS=Mus musculus OX=10090 PE=1 SV=1	3	0.477	0.28617	1.697	0.446572	0.381	0.0821391
P01662	Ig kappa chain V-III region ABPC 22/PC 9245 OS=Mus musculus OX=10090 PE=1 SV=1	4	0.463	0.252708	0.947	0.991564	1.087	0.999332
P01663	Ig kappa chain V-III region PC 4050 OS=Mus musculus OX=10090 PE=1 SV=1	4	1.199	0.974796	0.896	1	0.979	0.999332
P01664	Ig kappa chain V-III region CBPC 101 OS=Mus musculus OX=10090 PE=1 SV=1	3	1.708	0.645827	1.27	0.848665	2.349	0.0515507
P01667	Ig kappa chain V-III region PC 6308 OS=Mus musculus OX=10090 PE=1 SV=1	3	0.663	0.732029	0.961	0.988245	0.955	0.999332
P01668	Ig kappa chain V-III region PC 7210 OS=Mus musculus OX=10090 PE=1 SV=1	3	0.387	0.112232	1.051	0.95496	1.141	0.999332
P01669	Ig kappa chain V-III region PC 7769 OS=Mus musculus OX=10090 PE=1 SV=1	3					100	2.29706e-16
P01671	Ig kappa chain V-III region PC 7175 OS=Mus musculus OX=10090 PE=1 SV=1	5	0.736	0.833498	0.911	1	1.075	0.999332
P01672	Ig kappa chain V-III region PC 7940 OS=Mus musculus OX=10090 PE=1 SV=1	3	2.287	0.249085	0.254	0.0120155	2.627	0.0192597
P01674	Ig kappa chain V-III region PC 2154 OS=Mus musculus OX=10090 PE=1 SV=1	2
P01679	Ig kappa chain V-VI region J539 OS=Mus musculus OX=10090 PE=1 SV=1	2	0.674	0.747854	0.9	1	0.764	0.999332
P01723	Ig lambda-1 chain V region OS=Mus musculus OX=10090 PE=1 SV=2	2	0.967	0.990077	1.191	0.906678	0.822	0.999332
P01741	Ig heavy chain V region OS=Mus musculus OX=10090 PE=1 SV=1	1	0.926	0.990077	0.94	0.998501	1.185	0.999332
P01747	Ig heavy chain V region 36-65 OS=Mus musculus OX=10090 PE=1 SV=1	4	0.303	0.0308825	1.662	0.473567	0.564	0.600323
P01748	Ig heavy chain V region 23 OS=Mus musculus OX=10090 PE=4 SV=1	2	1.113	0.990077	0.617	0.810832	1.048	0.999332
P01749	Ig heavy chain V region 3 OS=Mus musculus OX=10090 GN=Ighv1-61 PE=1 SV=1	6	0.715	0.795474	0.67	0.897867	0.665	0.891401
P01756	Ig heavy chain V region MOPC 104E OS=Mus musculus OX=10090 PE=1 SV=1	3	0.158	0.000229039	0.257	0.0128125	0.567	0.610858
P01758	Ig heavy chain V region 108A OS=Mus musculus OX=10090 GN=Igh-VJ558 PE=4 SV=1	2	0.01	1.11361e-16			0.287	0.00708682
P01786	Ig heavy chain V region MOPC 47A OS=Mus musculus OX=10090 PE=1 SV=1	4	0.593	0.583937	0.01	1.77717e-16	64.596	2.29706e-16
P01791	Ig heavy chain V region HPCM6 OS=Mus musculus OX=10090 PE=1 SV=1	6	0.349	0.0651864	1.161	0.922685	0.939	0.999332
P01798	Ig heavy chain V-III region E109 OS=Mus musculus OX=10090 PE=1 SV=1	5	0.751	0.851727	1.489	0.646581	1.92	0.218368
P01801	Ig heavy chain V-III region J606 OS=Mus musculus OX=10090 PE=1 SV=1	9	0.643	0.69119	0.985	0.981783	0.828	0.999332
P01803	Ig heavy chain V region AMPC1 OS=Mus musculus OX=10090 PE=1 SV=1	6	2.048	0.375656	0.85	0.988851	0.9	0.999332
P01807	Ig heavy chain V region X44 OS=Mus musculus OX=10090 PE=1 SV=1	9	0.279	0.0188113	0.879	1	0.707	0.979744
P01820	Ig heavy chain V region PJ14 OS=Mus musculus OX=10090 PE=1 SV=1	3	0.01	1.11361e-16	100	1.77717e-16	1.124	0.999332
P01837	Immunoglobulin kappa constant OS=Mus musculus OX=10090 GN=Igkc PE=1 SV=2	11	0.826	0.937283	0.811	0.980961	0.912	0.999332
P01865	Ig gamma-2A chain C region, membrane-bound form OS=Mus musculus OX=10090 GN=Igh-1a PE=1 SV=3	15	0.042	6.6623e-12	1.047	0.95496	0.992	0.999332
P01867	Ig gamma-2B chain C region OS=Mus musculus OX=10090 GN=Igh-3 PE=1 SV=3	15	0.01	1.11361e-16	1.237	0.877993	0.856	0.999332
P01869	Ig gamma-1 chain C region, membrane-bound form OS=Mus musculus OX=10090 GN=Ighg1 PE=1 SV=2	13	0.805	0.919574	1.002	0.980961	0.591	0.686944
P01872	Immunoglobulin heavy constant mu OS=Mus musculus OX=10090 GN=Ighm PE=1 SV=2	28	0.082	1.28402e-07	1.022	0.966054	1.152	0.999332
P01878	Ig alpha chain C region OS=Mus musculus OX=10090 PE=1 SV=1	16	0.069	1.20125e-08	0.333	0.0866283	0.441	0.172209
P01882	Ig delta chain C region membrane-bound form OS=Mus musculus OX=10090 PE=1 SV=3	3	1.014	0.990077	0.913	1	16.989	2.29706e-16
P01887	Beta-2-microglobulin OS=Mus musculus OX=10090 GN=B2m PE=1 SV=2	3	1.223	0.972078	1.044	0.955128	1.131	0.999332
P01898	H-2 class I histocompatibility antigen, Q10 alpha chain OS=Mus musculus OX=10090 GN=H2-Q10 PE=1 SV=3	21	0.757	0.854395	1.39	0.737823	1.167	0.999332
P02088	Hemoglobin subunit beta-1 OS=Mus musculus OX=10090 GN=Hbb-b1 PE=1 SV=2	15	0.01	1.11361e-16	100	1.77717e-16	0.758	0.999332
P02089	Hemoglobin subunit beta-2 OS=Mus musculus OX=10090 GN=Hbb-b2 PE=1 SV=2	14	0.01	1.11361e-16	0.454	0.368865	0.722	0.987887
P02762	Major urinary protein 6 OS=Mus musculus OX=10090 GN=Mup6 PE=1 SV=2	7	3.114	0.055825	0.753	0.929943	0.76	0.999332
P03953	Complement factor D OS=Mus musculus OX=10090 GN=Cfd PE=1 SV=1	5	1.038	0.990077	0.501	0.510732	0.682	0.945791
P03977	Ig kappa chain V-III region 50S10.1 OS=Mus musculus OX=10090 PE=1 SV=1	5	0.458	0.242121	0.726	0.929943	1.125	0.999332
P03980	Ig heavy chain V region TEPC 1017 OS=Mus musculus OX=10090 PE=4 SV=1	1	0.01	1.11361e-16	100	1.77717e-16	0.052	2.29706e-16
P04104	Keratin, type II cytoskeletal 1 OS=Mus musculus OX=10090 GN=Krt1 PE=1 SV=4	7	4.1	0.0118331	0.377	0.171855	2.277	0.0671228
P04939	Major urinary protein 3 OS=Mus musculus OX=10090 GN=Mup3 PE=1 SV=1	1	1.838	0.530504	1.32	0.802412	1.225	0.997431
P05201	Aspartate aminotransferase, cytoplasmic OS=Mus musculus OX=10090 GN=Got1 PE=1 SV=3	2	1.589	0.732029	1.048	0.95496	1.948	0.201517
P05208	Chymotrypsin-like elastase family member 2A OS=Mus musculus OX=10090 GN=Cela2a PE=1 SV=1	2	1.315	0.919574	0.796	0.966054	0.91	0.999332
P05213	Tubulin alpha-1B chain OS=Mus musculus OX=10090 GN=Tuba1b PE=1 SV=2	7	1.593	0.731624	0.72	0.929943	0.967	0.999332
P05366	Serum amyloid A-1 protein OS=Mus musculus OX=10090 GN=Saa1 PE=1 SV=2	7	0.183	0.000887294	4.065	0.00134356	0.332	0.018348
P05367	Serum amyloid A-2 protein OS=Mus musculus OX=10090 GN=Saa2 PE=1 SV=1	3	0.175	0.000616679	7.541	6.26935e-07	0.361	0.0368151
P06327	Ig heavy chain V region VH558 A1/A4 OS=Mus musculus OX=10090 GN=Gm5629 PE=2 SV=1	2	0.152	0.000162739	0.339	0.0905491	1.006	0.999332
P06328	Ig heavy chain V region 1-72 OS=Mus musculus OX=10090 GN=Ighv1-72 PE=1 SV=2	3	3.529	0.0286248	1.37	0.756872	1.368	0.865216
P06330	Ig heavy chain V region AC38 205.12 OS=Mus musculus OX=10090 PE=1 SV=1	5	1.532	0.768237	0.698	0.922685	0.937	0.999332
P06683	Complement component C9 OS=Mus musculus OX=10090 GN=C9 PE=1 SV=2	21	1.082	0.990077	1.862	0.325734	0.621	0.785221
P06684	Complement C5 OS=Mus musculus OX=10090 GN=C5 PE=1 SV=2	75	0.879	0.974796	1.158	0.92387	0.805	0.999332
P06728	Apolipoprotein A-IV OS=Mus musculus OX=10090 GN=Apoa4 PE=1 SV=3	39	1.526	0.768237	0.768	0.949338	1.184	0.999332
P06909	Complement factor H OS=Mus musculus OX=10090 GN=Cfh PE=1 SV=2	53	0.835	0.94676	1.025	0.966054	0.534	0.466506
P07309	Transthyretin OS=Mus musculus OX=10090 GN=Ttr PE=1 SV=1	10	1.304	0.920361	1.22	0.89242	1.499	0.678132
P07310	Creatine kinase M-type OS=Mus musculus OX=10090 GN=Ckm PE=1 SV=1	9	1.046	0.990077	0.654	0.877452	1.274	0.958721
P07356	Annexin A2 OS=Mus musculus OX=10090 GN=Anxa2 PE=1 SV=2	10	4.042	0.0128871	0.517	0.559943	1.637	0.48674
P07361	Alpha-1-acid glycoprotein 2 OS=Mus musculus OX=10090 GN=Orm2 PE=1 SV=1	9	0.323	0.0451731	1.425	0.711204	0.227	0.000285937
P07724	Albumin OS=Mus musculus OX=10090 GN=Alb PE=1 SV=3	94	1.058	0.990077	0.95	0.991564	1.108	0.999332
P07742	Ribonucleoside-diphosphate reductase large subunit OS=Mus musculus OX=10090 GN=Rrm1 PE=1 SV=2	1	1.317	0.919574	0.889	1	1.546	0.616334
P07758	Alpha-1-antitrypsin 1-1 OS=Mus musculus OX=10090 GN=Serpina1a PE=1 SV=4	33	1.397	0.851727	0.615	0.802412	0.77	0.999332
P07759	Serine protease inhibitor A3K OS=Mus musculus OX=10090 GN=Serpina3k PE=1 SV=2	33	0.013	1.11361e-16	0.891	1	0.61	0.750465
P07901	Heat shock protein HSP 90-alpha OS=Mus musculus OX=10090 GN=Hsp90aa1 PE=1 SV=4	1	2.021	0.389777	0.971	0.987578	1.038	0.999332
P08071	Lactotransferrin OS=Mus musculus OX=10090 GN=Ltf PE=1 SV=4	3	1	0.990077	0.987	0.981783	0.724	0.997431
P08226	Apolipoprotein E OS=Mus musculus OX=10090 GN=Apoe PE=1 SV=2	25	0.884	0.975346	1.397	0.735299	1.454	0.750465
P08228	Superoxide dismutase [Cu-Zn] OS=Mus musculus OX=10090 GN=Sod1 PE=1 SV=2	1	0.736	0.833143	0.884	1	0.888	0.999332
P08607	C4b-binding protein OS=Mus musculus OX=10090 GN=C4bpa PE=1 SV=3	9	1.271	0.941143	1.316	0.809525	0.571	0.616334
P08730	Keratin, type I cytoskeletal 13 OS=Mus musculus OX=10090 GN=Krt13 PE=1 SV=2	9	2.514	0.166193	0.934	0.998501	0.01	2.29706e-16
P08905	Lysozyme C-2 OS=Mus musculus OX=10090 GN=Lyz2 PE=1 SV=2	2	100	1.11361e-16	1.767	0.389171	100	2.29706e-16
P09411	Phosphoglycerate kinase 1 OS=Mus musculus OX=10090 GN=Pgk1 PE=1 SV=4	3	2.13	0.327976	0.562	0.700341	2.059	0.178781
P09470	Angiotensin-converting enzyme OS=Mus musculus OX=10090 GN=Ace PE=1 SV=3	6	0.859	0.972078	0.869	0.998501	0.716	0.982106
P09581	Macrophage colony-stimulating factor 1 receptor OS=Mus musculus OX=10090 GN=Csf1r PE=1 SV=3	5	0.507	0.35504	1.097	0.929943	0.964	0.999332
P09813	Apolipoprotein A-II OS=Mus musculus OX=10090 GN=Apoa2 PE=1 SV=2	5	1.963	0.430519	1.065	0.93667	1.11	0.999332
P0DP27	Calmodulin-2 OS=Mus musculus OX=10090 GN=Calm2 PE=1 SV=1	2	1.769	0.592877	0.382	0.182617	0.974	0.999332
P10107	Annexin A1 OS=Mus musculus OX=10090 GN=Anxa1 PE=1 SV=2	2	100	1.11361e-16	0.69	0.914941	100	2.29706e-16
P10126	Elongation factor 1-alpha 1 OS=Mus musculus OX=10090 GN=Eef1a1 PE=1 SV=3	4	1.935	0.450265	0.703	0.924155	0.714	0.982106
P10605	Cathepsin B OS=Mus musculus OX=10090 GN=Ctsb PE=1 SV=2	6	1.446	0.824904	1.358	0.768188	1.261	0.964721
P10639	Thioredoxin OS=Mus musculus OX=10090 GN=Txn PE=1 SV=3	1	3.654	0.0234439	0.464	0.405074	1.773	0.34631
P10810	Monocyte differentiation antigen CD14 OS=Mus musculus OX=10090 GN=Cd14 PE=1 SV=1	1	1.016	0.990077	1.177	0.914941	0.862	0.999332
P11087	Collagen alpha-1(I) chain OS=Mus musculus OX=10090 GN=Col1a1 PE=1 SV=4	1	1.496	0.787097	1.37	0.756872	1.265	0.96099
P11438	Lysosome-associated membrane glycoprotein 1 OS=Mus musculus OX=10090 GN=Lamp1 PE=1 SV=2	2	1.286	0.930838	1.183	0.909742	1.532	0.639472
P11672	Neutrophil gelatinase-associated lipocalin OS=Mus musculus OX=10090 GN=Lcn2 PE=1 SV=1	1	0.01	1.11361e-16	100	1.77717e-16	0.499	0.385392
P11680	Properdin OS=Mus musculus OX=10090 GN=Cfp PE=1 SV=2	2	1.314	0.919574	1.145	0.929943	1.595	0.549827
P12246	Serum amyloid P-component OS=Mus musculus OX=10090 GN=Apcs PE=1 SV=2	12	0.47	0.269452	1.037	0.958036	0.611	0.750465
P13020	Gelsolin OS=Mus musculus OX=10090 GN=Gsn PE=1 SV=3	37	1.15	0.990077	0.9	1	1.02	0.999332
P13597	Intercellular adhesion molecule 1 OS=Mus musculus OX=10090 GN=Icam1 PE=1 SV=1	2	0.979	0.990077	1.229	0.887377	1.001	0.999332
P13634	Carbonic anhydrase 1 OS=Mus musculus OX=10090 GN=Ca1 PE=1 SV=4	5	0.725	0.813948	0.613	0.802412	0.693	0.958721
P14069	Protein S100-A6 OS=Mus musculus OX=10090 GN=S100a6 PE=1 SV=3	1	16.295	4.88572e-09	0.086	2.32518e-08	1.02	0.999332
P14106	Complement C1q subcomponent subunit B OS=Mus musculus OX=10090 GN=C1qb PE=1 SV=2	6	0.741	0.839272	1.276	0.848665	1.519	0.653605
P14152	Malate dehydrogenase, cytoplasmic OS=Mus musculus OX=10090 GN=Mdh1 PE=1 SV=3	1	0.952	0.990077	1.686	0.457233	0.83	0.999332
P14206	40S ribosomal protein SA OS=Mus musculus OX=10090 GN=Rpsa PE=1 SV=4	1	100	1.11361e-16	0.01	1.77717e-16
P14430	H-2 class I histocompatibility antigen, Q8 alpha chain OS=Mus musculus OX=10090 GN=H2-Q8 PE=3 SV=1	6	0.708	0.789552	1.395	0.735486	0.718	0.982986
P14602	Heat shock protein beta-1 OS=Mus musculus OX=10090 GN=Hspb1 PE=1 SV=3	1	10.551	1.55171e-06	1.177	0.914941	1.486	0.688207
P14847	C-reactive protein OS=Mus musculus OX=10090 GN=Crp PE=1 SV=2	8	1.394	0.854395	1.519	0.61652	1.286	0.957887
P15327	Bisphosphoglycerate mutase OS=Mus musculus OX=10090 GN=Bpgm PE=1 SV=2	2	1.001	0.990077	0.499	0.508081	0.919	0.999332
P16294	Coagulation factor IX OS=Mus musculus OX=10090 GN=F9 PE=2 SV=3	4	1.109	0.990077	1.35	0.776026	1.089	0.999332
P16301	Phosphatidylcholine-sterol acyltransferase OS=Mus musculus OX=10090 GN=Lcat PE=1 SV=2	13	1.001	0.990077	0.981	0.981783	1.074	0.999332
P16406	Glutamyl aminopeptidase OS=Mus musculus OX=10090 GN=Enpep PE=1 SV=1	2	0.897	0.987536	2.3	0.118779	3.845	0.000519697
P17047	Lysosome-associated membrane glycoprotein 2 OS=Mus musculus OX=10090 GN=Lamp2 PE=1 SV=2	1	0.845	0.9537	1.175	0.915694	1.471	0.750465
P17182	Alpha-enolase OS=Mus musculus OX=10090 GN=Eno1 PE=1 SV=3	8	2.477	0.176183	0.448	0.348905	0.951	0.999332
P17751	Triosephosphate isomerase OS=Mus musculus OX=10090 GN=Tpi1 PE=1 SV=5	6	2.041	0.378618	0.663	0.890634	1.206	0.998607
P17897	Lysozyme C-1 OS=Mus musculus OX=10090 GN=Lyz1 PE=1 SV=1	2	3.811	0.0181273	0.402	0.243584	0.999	0.999332
P18337	L-selectin OS=Mus musculus OX=10090 GN=Sell PE=1 SV=1	3	0.839	0.953198	1.106	0.929943	1.072	0.999332
P18527	Ig heavy chain V region 914 OS=Mus musculus OX=10090 PE=1 SV=1	3	0.019	1.11361e-16	1.612	0.518243	1.173	0.999332
P18528	Ig heavy chain V region 6.96 OS=Mus musculus OX=10090 PE=4 SV=1	3	0.818	0.928123	0.932	0.998579	0.904	0.999332
P18531	Ig heavy chain V region 3-6 OS=Mus musculus OX=10090 GN=Ighv3-6 PE=1 SV=1	4	0.807	0.919574	0.909	1	0.638	0.832624
P18532	Ig heavy chain V region 1B43 OS=Mus musculus OX=10090 PE=1 SV=1	2	0.01	1.11361e-16			0.463	0.285983
P19001	Keratin, type I cytoskeletal 19 OS=Mus musculus OX=10090 GN=Krt19 PE=1 SV=1	9	2.486	0.173754	0.432	0.319076	1.22	0.992388
P19096	Fatty acid synthase OS=Mus musculus OX=10090 GN=Fasn PE=1 SV=2	1			100	1.77717e-16	100	2.29706e-16
P19221	Prothrombin OS=Mus musculus OX=10090 GN=F2 PE=1 SV=1	35	1.016	0.990077	1.251	0.865733	1.098	0.999332
P20029	Endoplasmic reticulum chaperone BiP OS=Mus musculus OX=10090 GN=Hspa5 PE=1 SV=3	12	1.36	0.886047	0.79	0.966054	1.005	0.999332
P20918	Plasminogen OS=Mus musculus OX=10090 GN=Plg PE=1 SV=3	53	1.151	0.990077	1.049	0.95496	1.046	0.999332
P21614	Vitamin D-binding protein OS=Mus musculus OX=10090 GN=Gc PE=1 SV=2	33	1.268	0.942232	1.322	0.802412	1.118	0.999332
P22599	Alpha-1-antitrypsin 1-2 OS=Mus musculus OX=10090 GN=Serpina1b PE=1 SV=2	35	1.009	0.990077	0.895	1	1.001	0.999332
P23953	Carboxylesterase 1C OS=Mus musculus OX=10090 GN=Ces1c PE=1 SV=4	37	1.027	0.999402	0.804	0.977788	0.835	0.999332
P24270	Catalase OS=Mus musculus OX=10090 GN=Cat PE=1 SV=4	3	1.599	0.72712	0.702	0.924155	1.357	0.865216
P26262	Plasma kallikrein OS=Mus musculus OX=10090 GN=Klkb1 PE=1 SV=2	20	1.008	0.990077	0.934	0.998501	1.006	0.999332
P28665	Murinoglobulin-1 OS=Mus musculus OX=10090 GN=Mug1 PE=1 SV=3	85	0.761	0.862697	0.947	0.991564	0.629	0.797933
P28666	Murinoglobulin-2 OS=Mus musculus OX=10090 GN=Mug2 PE=1 SV=2	32	0.714	0.792116	0.954	0.988851	0.568	0.653605
P28843	Dipeptidyl peptidase 4 OS=Mus musculus OX=10090 GN=Dpp4 PE=1 SV=3	2	0.885	0.976023	1.855	0.331811	1.312	0.918839
P29533	Vascular cell adhesion protein 1 OS=Mus musculus OX=10090 GN=Vcam1 PE=1 SV=1	9	1.26	0.950498	1.123	0.929943	0.976	0.999332
P29621	Serine protease inhibitor A3C OS=Mus musculus OX=10090 GN=Serpina3c PE=2 SV=1	8	0.905	0.990077	0.711	0.929943	0.97	0.999332
P29699	Alpha-2-HS-glycoprotein OS=Mus musculus OX=10090 GN=Ahsg PE=1 SV=1	13	1.196	0.974796	1.089	0.929943	1.034	0.999332
P29788	Vitronectin OS=Mus musculus OX=10090 GN=Vtn PE=1 SV=2	14	0.934	0.990077	0.979	0.981783	0.815	0.999332
P30275	Creatine kinase U-type, mitochondrial OS=Mus musculus OX=10090 GN=Ckmt1 PE=1 SV=1	2	100	1.11361e-16	0.194	0.00100308
P30412	Peptidyl-prolyl cis-trans isomerase C OS=Mus musculus OX=10090 GN=Ppic PE=1 SV=1	3	1.092	0.990077	1.016	0.968958	1.056	0.999332
P31532	Serum amyloid A-4 protein OS=Mus musculus OX=10090 GN=Saa4 PE=1 SV=2	8	0.83	0.942232	1.12	0.929943	0.767	0.999332
P31809	Carcinoembryonic antigen-related cell adhesion molecule 1 OS=Mus musculus OX=10090 GN=Ceacam1 PE=1 SV=1	1	0.778	0.887491	1.334	0.795382	1.238	0.979744
P32261	Antithrombin-III OS=Mus musculus OX=10090 GN=Serpinc1 PE=1 SV=1	37	0.949	0.990077	1.125	0.929943	1.107	0.999332
P32848	Parvalbumin alpha OS=Mus musculus OX=10090 GN=Pvalb PE=1 SV=3	2	1.613	0.718279	1.186	0.906678	12.999	2.51329e-14
P33587	Vitamin K-dependent protein C OS=Mus musculus OX=10090 GN=Proc PE=1 SV=2	7	1.014	0.990077	1.183	0.909742	1.021	0.999332
P34928	Apolipoprotein C-I OS=Mus musculus OX=10090 GN=Apoc1 PE=1 SV=1	2	1.074	0.990077	1.344	0.779301	1.172	0.999332
P35441	Thrombospondin-1 OS=Mus musculus OX=10090 GN=Thbs1 PE=1 SV=1	11	0.452	0.232125	0.801	0.969047	1.103	0.999332
P35492	Histidine ammonia-lyase OS=Mus musculus OX=10090 GN=Hal PE=1 SV=1	6	10.841	1.12486e-06	0.332	0.0846745	2.237	0.0784851
P35505	Fumarylacetoacetase OS=Mus musculus OX=10090 GN=Fah PE=1 SV=2	9	0.858	0.972078	2.928	0.0234174	2.507	0.0296771
P35700	Peroxiredoxin-1 OS=Mus musculus OX=10090 GN=Prdx1 PE=1 SV=1	6	2.898	0.0815804	0.407	0.245241	1.528	0.639472
P35917	Vascular endothelial growth factor receptor 3 OS=Mus musculus OX=10090 GN=Flt4 PE=1 SV=1	4	1.123	0.990077	1.448	0.700341	1.447	0.750465
P39039	Mannose-binding protein A OS=Mus musculus OX=10090 GN=Mbl1 PE=1 SV=1	6	0.941	0.990077	0.904	1	0.858	0.999332
P39876	Metalloproteinase inhibitor 3 OS=Mus musculus OX=10090 GN=Timp3 PE=1 SV=1	1	0.231	0.00598079	0.529	0.604154	0.45	0.1953
P40124	Adenylyl cyclase-associated protein 1 OS=Mus musculus OX=10090 GN=Cap1 PE=1 SV=4	1	5.986	0.000638237	0.143	3.10009e-05	1.071	0.999332
P40142	Transketolase OS=Mus musculus OX=10090 GN=Tkt PE=1 SV=1	5	1.135	0.990077	1.138	0.929943	0.862	0.999332
P41317	Mannose-binding protein C OS=Mus musculus OX=10090 GN=Mbl2 PE=1 SV=2	13	1.917	0.463146	1.13	0.929943	1.075	0.999332
P42703	Leukemia inhibitory factor receptor OS=Mus musculus OX=10090 GN=Lifr PE=1 SV=1	21	1.093	0.990077	0.44	0.335764	0.434	0.157582
P45700	Mannosyl-oligosaccharide 1,2-alpha-mannosidase IA OS=Mus musculus OX=10090 GN=Man1a1 PE=1 SV=1	6	1.107	0.990077	1.082	0.929943	1.179	0.999332
P46412	Glutathione peroxidase 3 OS=Mus musculus OX=10090 GN=Gpx3 PE=1 SV=2	5	0.816	0.928095	1.077	0.930358	1.083	0.999332
P47757	F-actin-capping protein subunit beta OS=Mus musculus OX=10090 GN=Capzb PE=1 SV=3	1	2.807	0.0955829	0.811	0.980961	0.01	2.29706e-16
P48678	Prelamin-A/C OS=Mus musculus OX=10090 GN=Lmna PE=1 SV=2	11	1.729	0.631206	0.928	1	1.362	0.865216
P49182	Heparin cofactor 2 OS=Mus musculus OX=10090 GN=Serpind1 PE=1 SV=1	19	1.187	0.978438	1.152	0.92601	1.145	0.999332
P49312	Heterogeneous nuclear ribonucleoprotein A1 OS=Mus musculus OX=10090 GN=Hnrnpa1 PE=1 SV=2	1
P49722	Proteasome subunit alpha type-2 OS=Mus musculus OX=10090 GN=Psma2 PE=1 SV=3	3	1.171	0.989101	0.632	0.848215	0.895	0.999332
P50247	Adenosylhomocysteinase OS=Mus musculus OX=10090 GN=Ahcy PE=1 SV=3	5	1.647	0.688762	0.637	0.848665	1.514	0.674198
P50396	Rab GDP dissociation inhibitor alpha OS=Mus musculus OX=10090 GN=Gdi1 PE=1 SV=3	4	1.886	0.493556	0.667	0.895225	1.091	0.999332
P50446	Keratin, type II cytoskeletal 6A OS=Mus musculus OX=10090 GN=Krt6a PE=1 SV=3	31	2.606	0.137722	0.489	0.473567	1.206	0.998607
P50516	V-type proton ATPase catalytic subunit A OS=Mus musculus OX=10090 GN=Atp6v1a PE=1 SV=2	1
P50543	Protein S100-A11 OS=Mus musculus OX=10090 GN=S100a11 PE=1 SV=1	2	2.032	0.384724	0.846	0.988245	0.741	0.999332
P51437	Cathelicidin antimicrobial peptide OS=Mus musculus OX=10090 GN=Camp PE=1 SV=2	2
P51885	Lumican OS=Mus musculus OX=10090 GN=Lum PE=1 SV=2	9	1.317	0.919574	0.756	0.931042	0.906	0.999332
P51910	Apolipoprotein D OS=Mus musculus OX=10090 GN=Apod PE=1 SV=1	6	0.775	0.886047	0.928	0.999545	1.135	0.999332
P52430	Serum paraoxonase/arylesterase 1 OS=Mus musculus OX=10090 GN=Pon1 PE=1 SV=2	17	0.918	0.990077	0.732	0.929943	0.853	0.999332
P52480	Pyruvate kinase PKM OS=Mus musculus OX=10090 GN=Pkm PE=1 SV=4	15	1.783	0.57997	0.819	0.981783	1.15	0.999332
P54728	UV excision repair protein RAD23 homolog B OS=Mus musculus OX=10090 GN=Rad23b PE=1 SV=2	1	0.271	0.0164668	0.898	1	0.934	0.999332
P55065	Phospholipid transfer protein OS=Mus musculus OX=10090 GN=Pltp PE=1 SV=1	14	0.897	0.986363	1.405	0.725687	1.259	0.969925
P55284	Cadherin-5 OS=Mus musculus OX=10090 GN=Cdh5 PE=1 SV=2	4	0.957	0.990077	1.147	0.926996	0.908	0.999332
P55849	Desmocollin-1 OS=Mus musculus OX=10090 GN=Dsc1 PE=1 SV=2	1	2.206	0.287608	1.068	0.93667	1.776	0.398571
P56480	ATP synthase subunit beta, mitochondrial OS=Mus musculus OX=10090 GN=Atp5f1b PE=1 SV=2	1
P58252	Elongation factor 2 OS=Mus musculus OX=10090 GN=Eef2 PE=1 SV=2	7	2.951	0.0742294	0.426	0.298174	1.06	0.999332
P59999	Actin-related protein 2/3 complex subunit 4 OS=Mus musculus OX=10090 GN=Arpc4 PE=1 SV=3	1	2.988	0.0694374	0.475	0.437144	1.186	0.999332
P60710	Actin, cytoplasmic 1 OS=Mus musculus OX=10090 GN=Actb PE=1 SV=1	15	1.214	0.972078	0.971	0.987578	0.782	0.999332
P60843	Eukaryotic initiation factor 4A-I OS=Mus musculus OX=10090 GN=Eif4a1 PE=1 SV=1	4	2.413	0.198324	0.494	0.488402	1.047	0.999332
P61027	Ras-related protein Rab-10 OS=Mus musculus OX=10090 GN=Rab10 PE=1 SV=1	1	1.659	0.677842	0.683	0.906678	1.133	0.999332
P62806	Histone H4 OS=Mus musculus OX=10090 GN=H4c1 PE=1 SV=2	1	2.092	0.347944	0.664	0.890634	1.176	0.999332
P62897	Cytochrome c, somatic OS=Mus musculus OX=10090 GN=Cycs PE=1 SV=2	2	2.226	0.276751	0.569	0.709942	0.94	0.999332
P63017	Heat shock cognate 71 kDa protein OS=Mus musculus OX=10090 GN=Hspa8 PE=1 SV=1	11	1.361	0.886046	0.901	1	0.948	0.999332
P63101	14-3-3 protein zeta/delta OS=Mus musculus OX=10090 GN=Ywhaz PE=1 SV=1	4	1.589	0.732029	1.031	0.963371	0.961	0.999332
P68040	Receptor of activated protein C kinase 1 OS=Mus musculus OX=10090 GN=Rack1 PE=1 SV=3	1	2.321	0.23509	0.01	1.77717e-16	0.01	2.29706e-16
P68134	Actin, alpha skeletal muscle OS=Mus musculus OX=10090 GN=Acta1 PE=1 SV=1	11	1.24	0.960702	0.914	1	0.804	0.999332
P70124	Serpin B5 OS=Mus musculus OX=10090 GN=Serpinb5 PE=1 SV=1	2	4.875	0.00366396	0.415	0.268864	0.865	0.999332
P70168	Importin subunit beta-1 OS=Mus musculus OX=10090 GN=Kpnb1 PE=1 SV=2	1	2.482	0.174934	0.736	0.929943	0.678	0.940408
P70195	Proteasome subunit beta type-7 OS=Mus musculus OX=10090 GN=Psmb7 PE=1 SV=1	3	1.354	0.887491	0.779	0.955427	1.061	0.999332
P70274	Selenoprotein P OS=Mus musculus OX=10090 GN=Selenop PE=1 SV=3	9	0.699	0.779983	1.282	0.848215	1.217	0.997431
P70375	Coagulation factor VII OS=Mus musculus OX=10090 GN=F7 PE=1 SV=1	4	1.116	0.990077	1.005	0.980961	1.015	0.999332
P70663	SPARC-like protein 1 OS=Mus musculus OX=10090 GN=Sparcl1 PE=1 SV=3	3	1.049	0.990077	1.114	0.929943	0.725	0.997431
P70670	Nascent polypeptide-associated complex subunit alpha, muscle-specific form OS=Mus musculus OX=10090 GN=Naca PE=1 SV=2	1	100	1.11361e-16	0.101	2.63818e-07	100	2.29706e-16
P84750	Ig kappa chain V region Mem5 (Fragment) OS=Mus musculus OX=10090 PE=1 SV=1	2	1.232	0.968517	1.041	0.95702	2.416	0.040184
P84751	Ig heavy chain Mem5 (Fragment) OS=Mus musculus OX=10090 PE=1 SV=1	3	1.82	0.545655	1.114	0.929943	2.627	0.0305874
P97290	Plasma protease C1 inhibitor OS=Mus musculus OX=10090 GN=Serping1 PE=1 SV=3	19	0.954	0.990077	1.058	0.946206	0.788	0.999332
P97298	Pigment epithelium-derived factor OS=Mus musculus OX=10090 GN=Serpinf1 PE=1 SV=2	13	1.373	0.874524	1.148	0.92601	1.073	0.999332
P97321	Prolyl endopeptidase FAP OS=Mus musculus OX=10090 GN=Fap PE=1 SV=1	1	0.963	0.990077	0.86	0.991776	0.789	0.999332
P97333	Neuropilin-1 OS=Mus musculus OX=10090 GN=Nrp1 PE=1 SV=2	2	0.675	0.749559	0.899	1	0.637	0.861585
P97350	Plakophilin-1 OS=Mus musculus OX=10090 GN=Pkp1 PE=1 SV=1	6	4.159	0.0109244	0.514	0.548996	2.547	0.0260511
P97399	Dentin sialophosphoprotein OS=Mus musculus OX=10090 GN=Dspp PE=1 SV=2	1	0.643	0.69119	0.01	1.77717e-16	1.005	0.999332
P97449	Aminopeptidase N OS=Mus musculus OX=10090 GN=Anpep PE=1 SV=4	5	0.962	0.990077	1.444	0.700341	1.411	0.790183
P98064	Mannan-binding lectin serine protease 1 OS=Mus musculus OX=10090 GN=Masp1 PE=1 SV=2	6	1.279	0.933953	1.113	0.929943	1.02	0.999332
P98086	Complement C1q subcomponent subunit A OS=Mus musculus OX=10090 GN=C1qa PE=1 SV=2	5	0.536	0.429218	1.243	0.87669	1.421	0.785221
P99026	Proteasome subunit beta type-4 OS=Mus musculus OX=10090 GN=Psmb4 PE=1 SV=1	2	1.135	0.990077	0.711	0.929943	0.801	0.999332
Q00623	Apolipoprotein A-I OS=Mus musculus OX=10090 GN=Apoa1 PE=1 SV=2	41	1.281	0.933409	0.965	0.987578	1.243	0.979744
Q00724	Retinol-binding protein 4 OS=Mus musculus OX=10090 GN=Rbp4 PE=1 SV=2	13	1.334	0.913272	1.366	0.761238	1.628	0.494838
Q00896	Alpha-1-antitrypsin 1-3 OS=Mus musculus OX=10090 GN=Serpina1c PE=1 SV=2	33	0.106	3.29043e-06	2.777	0.0345718	0.496	0.34144
Q00897	Alpha-1-antitrypsin 1-4 OS=Mus musculus OX=10090 GN=Serpina1d PE=1 SV=1	37	1.43	0.835644	0.816	0.981783	0.901	0.999332
Q00898	Alpha-1-antitrypsin 1-5 OS=Mus musculus OX=10090 GN=Serpina1e PE=1 SV=1	21	3.412	0.0342676	0.446	0.346694	0.166	2.71424e-06
Q01149	Collagen alpha-2(I) chain OS=Mus musculus OX=10090 GN=Col1a2 PE=1 SV=2	1	1.079	0.990077	2.418	0.0876696	1.003	0.999332
Q01279	Epidermal growth factor receptor OS=Mus musculus OX=10090 GN=Egfr PE=1 SV=1	8	0.753	0.851727	1.2	0.906678	0.757	0.999332
Q01339	Beta-2-glycoprotein 1 OS=Mus musculus OX=10090 GN=Apoh PE=1 SV=1	19	0.978	0.990077	1.463	0.680737	1.178	0.999332
Q01768	Nucleoside diphosphate kinase B OS=Mus musculus OX=10090 GN=Nme2 PE=1 SV=1	4	1.656	0.68002	0.797	0.966054	1.057	0.999332
Q01853	Transitional endoplasmic reticulum ATPase OS=Mus musculus OX=10090 GN=Vcp PE=1 SV=4	18	1.372	0.875458	0.897	1	1.125	0.999332
Q02105	Complement C1q subcomponent subunit C OS=Mus musculus OX=10090 GN=C1qc PE=1 SV=2	4	0.489	0.311026	1.303	0.829356	1.399	0.806638
Q02257	Junction plakoglobin OS=Mus musculus OX=10090 GN=Jup PE=1 SV=3	16	4.68	0.00503397	0.475	0.437144	1.689	0.428981
Q03311	Cholinesterase OS=Mus musculus OX=10090 GN=Bche PE=1 SV=2	13	0.772	0.881991	1.219	0.89242	1.145	0.999332
Q03734	Serine protease inhibitor A3M OS=Mus musculus OX=10090 GN=Serpina3m PE=1 SV=2	31	1.251	0.9537	1.282	0.848215	1.055	0.999332
Q05020	Apolipoprotein C-II OS=Mus musculus OX=10090 GN=Apoc2 PE=2 SV=1	2	1.434	0.831246	0.83	0.983054	0.947	0.999332
Q05816	Fatty acid-binding protein 5 OS=Mus musculus OX=10090 GN=Fabp5 PE=1 SV=3	1	6.657	0.000239945	0.306	0.0489894	1.527	0.640639
Q05909	Receptor-type tyrosine-protein phosphatase gamma OS=Mus musculus OX=10090 GN=Ptprg PE=1 SV=1	1	0.912	0.990077	1.136	0.929943	1.225	0.983848
Q06180	Tyrosine-protein phosphatase non-receptor type 2 OS=Mus musculus OX=10090 GN=Ptpn2 PE=1 SV=2	1	1.401	0.851727	0.796	0.966054	1.382	0.832624
Q06770	Corticosteroid-binding globulin OS=Mus musculus OX=10090 GN=Serpina6 PE=1 SV=1	25	0.579	0.545655	0.759	0.93667	0.685	0.955086
Q06890	Clusterin OS=Mus musculus OX=10090 GN=Clu PE=1 SV=1	22	1.006	0.990077	1.066	0.93667	0.948	0.999332
Q07456	Protein AMBP OS=Mus musculus OX=10090 GN=Ambp PE=1 SV=2	9	1.068	0.990077	1.302	0.829667	0.97	0.999332
Q07968	Coagulation factor XIII B chain OS=Mus musculus OX=10090 GN=F13b PE=1 SV=2	11	1.005	0.990077	0.98	0.981783	1.343	0.889844
Q08189	Protein-glutamine gamma-glutamyltransferase E OS=Mus musculus OX=10090 GN=Tgm3 PE=1 SV=2	1	2.258	0.262303	1.005	0.980961	0.444	0.193613
Q08761	Vitamin K-dependent protein S OS=Mus musculus OX=10090 GN=Pros1 PE=2 SV=1	7	1.027	0.999402	1.093	0.929943	0.896	0.999332
Q08879	Fibulin-1 OS=Mus musculus OX=10090 GN=Fbln1 PE=1 SV=2	6	1.15	0.990077	0.846	0.988245	0.828	0.999332
Q11136	Xaa-Pro dipeptidase OS=Mus musculus OX=10090 GN=Pepd PE=1 SV=3	2	1.365	0.881991	0.721	0.929943	0.936	0.999332
Q19LI2	Alpha-1B-glycoprotein OS=Mus musculus OX=10090 GN=A1bg PE=1 SV=1	21	0.823	0.933243	0.035	1.77717e-16	0.236	0.000506853
Q2VIS4	Filaggrin-2 OS=Mus musculus OX=10090 GN=Flg2 PE=1 SV=2	4	7.456	7.77234e-05	0.379	0.175799	2.9	0.00824011
Q32M21	Gasdermin-A2 OS=Mus musculus OX=10090 GN=Gsdma2 PE=2 SV=1	1
Q3SXB8	Collectin-11 OS=Mus musculus OX=10090 GN=Colec11 PE=2 SV=2	2	1.051	0.990077	1.017	0.968079	1.123	0.999332
Q3TBQ1	Keratin, type II cytoskeletal 80 OS=Mus musculus OX=10090 GN=Krt80 PE=1 SV=1	1	2.236	0.27188	0.685	0.906678	1.249	0.979744
Q3TQP6	Malic enzyme OS=Mus musculus OX=10090 GN=Me1 PE=1 SV=1	8	1.007	0.990077	1.531	0.606658	2.642	0.0183593
Q3TQX1	Origin recognition complex subunit 6 OS=Mus musculus OX=10090 GN=Orc6 PE=1 SV=1	1	1.009	0.990077	1.066	0.93667	1.19	0.999332
Q3TTY5	Keratin, type II cytoskeletal 2 epidermal OS=Mus musculus OX=10090 GN=Krt2 PE=1 SV=1	12	2.645	0.130963	0.61	0.799663	1.865	0.260655
Q3TYU0	Hepatic triacylglycerol lipase OS=Mus musculus OX=10090 GN=Lipc PE=1 SV=1	2	1.056	0.990077	0.694	0.918242	0.655	0.889844
Q3U367	4-trimethylaminobutyraldehyde dehydrogenase OS=Mus musculus OX=10090 GN=Aldh9a1 PE=1 SV=1	1	100	1.11361e-16	0.242	0.00805364	100	2.29706e-16
Q3U821	WD repeat-containing protein 75 OS=Mus musculus OX=10090 GN=Wdr75 PE=1 SV=1	1	1.193	0.975346	1.158	0.92387	1.294	0.945791
Q3UEL9	Thyroxine-binding globulin OS=Mus musculus OX=10090 GN=Serpina7 PE=1 SV=1	13	0.844	0.9537	2.545	0.06352	1.408	0.792466
Q3UFB7	High affinity nerve growth factor receptor OS=Mus musculus OX=10090 GN=Ntrk1 PE=1 SV=2	1
Q3UPL0	Protein transport protein Sec31A OS=Mus musculus OX=10090 GN=Sec31a PE=1 SV=2	1	0.354	0.0708211	2.997	0.0194459	0.569	0.612961
Q3UV17	Keratin, type II cytoskeletal 2 oral OS=Mus musculus OX=10090 GN=Krt76 PE=1 SV=1	14	2.774	0.101953	0.586	0.743963	1.117	0.999332
Q3UXJ2	Transforming growth factor-beta-induced protein ig-h3 OS=Mus musculus OX=10090 GN=Tgfbi PE=1 SV=1	5	1.087	0.990077	0.641	0.852519	0.553	0.549827
Q3ZK22	Vezatin OS=Mus musculus OX=10090 GN=Vezt PE=1 SV=2	1
Q4FZE8	Major urinary protein 1 OS=Mus musculus OX=10090 GN=Mup22 PE=2 SV=1	7	1.659	0.677842	0.815	0.981783	0.301	0.0075269
Q4VJB9	Insulin-like growth factor I OS=Mus musculus OX=10090 GN=Igf1 PE=1 SV=1	1	1.401	0.851727	0.635	0.848231	0.921	0.999332
Q543K9	Purine nucleoside phosphorylase OS=Mus musculus OX=10090 GN=Pnp PE=1 SV=1	1	100	1.11361e-16	0.01	1.77717e-16	100	2.29706e-16
Q571C7	Transcription factor TFIIIB component B'' homolog OS=Mus musculus OX=10090 GN=Bdp1 PE=2 SV=2	1	1.946	0.444155	0.64	0.850138	0.826	0.999332
Q60590	Alpha-1-acid glycoprotein 1 OS=Mus musculus OX=10090 GN=Orm1 PE=1 SV=1	13	0.796	0.913272	1.012	0.970621	0.762	0.999332
Q60692	Proteasome subunit beta type-6 OS=Mus musculus OX=10090 GN=Psmb6 PE=1 SV=3	3	1.241	0.960702	0.737	0.929943	0.954	0.999332
Q60805	Tyrosine-protein kinase Mer OS=Mus musculus OX=10090 GN=Mertk PE=1 SV=1	1	0.01	1.11361e-16			1.031	0.999332
Q60932	Voltage-dependent anion-selective channel protein 1 OS=Mus musculus OX=10090 GN=Vdac1 PE=1 SV=3	2	5.222	0.00213034	0.01	1.77717e-16	1.204	0.999332
Q60963	Platelet-activating factor acetylhydrolase OS=Mus musculus OX=10090 GN=Pla2g7 PE=1 SV=2	11	0.977	0.990077	1.196	0.906678	1.087	0.999332
Q60994	Adiponectin OS=Mus musculus OX=10090 GN=Adipoq PE=1 SV=2	6	1.311	0.919574	0.619	0.816573	1.053	0.999332
Q61035	Histidine--tRNA ligase, cytoplasmic OS=Mus musculus OX=10090 GN=Hars1 PE=1 SV=2	4	100	1.11361e-16	0.173	0.000294927	100	2.29706e-16
Q61129	Complement factor I OS=Mus musculus OX=10090 GN=Cfi PE=1 SV=3	23	0.966	0.990077	1.178	0.914941	0.874	0.999332
Q61171	Peroxiredoxin-2 OS=Mus musculus OX=10090 GN=Prdx2 PE=1 SV=3	6	0.888	0.977898	0.666	0.89242	0.826	0.999332
Q61176	Arginase-1 OS=Mus musculus OX=10090 GN=Arg1 PE=1 SV=1	3	3.994	0.0140471	0.407	0.245241	2.459	0.0349758
Q61233	Plastin-2 OS=Mus musculus OX=10090 GN=Lcp1 PE=1 SV=4	5	1.021	0.991972	1.038	0.957673	0.708	0.979744
Q61247	Alpha-2-antiplasmin OS=Mus musculus OX=10090 GN=Serpinf2 PE=1 SV=1	25	1.102	0.990077	0.901	1	0.816	0.999332
Q61268	Apolipoprotein C-IV OS=Mus musculus OX=10090 GN=Apoc4 PE=1 SV=1	2	1.045	0.990077	1.166	0.922685	0.929	0.999332
Q61406	Complement factor H-related 1 OS=Mus musculus OX=10090 GN=Cfhr1 PE=1 SV=1	2	1.021	0.991972	0.826	0.981783	0.693	0.958721
Q61414	Keratin, type I cytoskeletal 15 OS=Mus musculus OX=10090 GN=Krt15 PE=1 SV=2	13	2.397	0.204467	0.651	0.870723	1.244	0.979744
Q61495	Desmoglein-1-alpha OS=Mus musculus OX=10090 GN=Dsg1a PE=2 SV=2	3	4.07	0.0122727	0.486	0.471487	1.988	0.177221
Q61508	Extracellular matrix protein 1 OS=Mus musculus OX=10090 GN=Ecm1 PE=1 SV=2	11	0.712	0.789552	0.968	0.987578	0.892	0.999332
Q61646	Haptoglobin OS=Mus musculus OX=10090 GN=Hp PE=1 SV=1	19	0.319	0.0418781	3.6	0.00431453	0.454	0.202214
Q61696	Heat shock 70 kDa protein 1A OS=Mus musculus OX=10090 GN=Hspa1a PE=1 SV=2	4	100	1.11361e-16	0.227	0.00456453
Q61702	Inter-alpha-trypsin inhibitor heavy chain H1 OS=Mus musculus OX=10090 GN=Itih1 PE=1 SV=2	45	1.127	0.990077	1.128	0.929943	1.021	0.999332
Q61703	Inter-alpha-trypsin inhibitor heavy chain H2 OS=Mus musculus OX=10090 GN=Itih2 PE=1 SV=1	37	1.091	0.990077	0.96	0.988245	1.026	0.999332
Q61704	Inter-alpha-trypsin inhibitor heavy chain H3 OS=Mus musculus OX=10090 GN=Itih3 PE=1 SV=3	32	0.888	0.978438	1.103	0.929943	0.709	0.979744
Q61781	Keratin, type I cytoskeletal 14 OS=Mus musculus OX=10090 GN=Krt14 PE=1 SV=2	19	3.524	0.0288012	0.408	0.248611	1.767	0.353573
Q61805	Lipopolysaccharide-binding protein OS=Mus musculus OX=10090 GN=Lbp PE=1 SV=2	7	0.762	0.862697	1.607	0.52262	1.197	0.999332
Q61826	Mucosal addressin cell adhesion molecule 1 OS=Mus musculus OX=10090 GN=Madcam1 PE=1 SV=2	1	1.226	0.972078	0.703	0.924155	1.226	0.983848
Q61830	Macrophage mannose receptor 1 OS=Mus musculus OX=10090 GN=Mrc1 PE=1 SV=2	1	0.82	0.930838	0.789	0.966054	0.933	0.999332
Q61838	Pregnancy zone protein OS=Mus musculus OX=10090 GN=Pzp PE=1 SV=3	105	0.972	0.990077	0.873	0.998726	0.999	0.999332
Q61937	Nucleophosmin OS=Mus musculus OX=10090 GN=Npm1 PE=1 SV=1	1	100	1.11361e-16	0.219	0.00332653
Q62009	Periostin OS=Mus musculus OX=10090 GN=Postn PE=1 SV=2	4	1.012	0.990077	0.695	0.921104	0.637	0.832624
Q62351	Transferrin receptor protein 1 OS=Mus musculus OX=10090 GN=Tfrc PE=1 SV=1	16	0.921	0.990077	1.802	0.358743	1.136	0.999332
Q62465	Synaptic vesicle membrane protein VAT-1 homolog OS=Mus musculus OX=10090 GN=Vat1 PE=1 SV=3	1	100	1.11361e-16	0.01	1.77717e-16	100	2.29706e-16
Q63880	Carboxylesterase 3A OS=Mus musculus OX=10090 GN=Ces3a PE=1 SV=2	1	0.822	0.933243	0.905	1	0.448	0.207711
Q641P0	Actin-related protein 3B OS=Mus musculus OX=10090 GN=Actr3b PE=1 SV=1	1	1.808	0.555872	0.745	0.929943	0.966	0.999332
Q64442	Sorbitol dehydrogenase OS=Mus musculus OX=10090 GN=Sord PE=1 SV=3	2	1.466	0.803694	3.188	0.0120155	3.07	0.00631977
Q64475	Histone H2B type 1-B OS=Mus musculus OX=10090 GN=H2bc3 PE=1 SV=3	1	100	1.11361e-16	0.01	1.77717e-16
Q64523	Histone H2A type 2-C OS=Mus musculus OX=10090 GN=H2ac20 PE=1 SV=3	1	100	1.11361e-16	0.748	0.929943
Q64726	Zinc-alpha-2-glycoprotein OS=Mus musculus OX=10090 GN=Azgp1 PE=1 SV=2	16	0.888	0.977898	1.173	0.917445	0.828	0.999332
Q64727	Vinculin OS=Mus musculus OX=10090 GN=Vcl PE=1 SV=4	2	1.15	0.990077	0.907	1	0.846	0.999332
Q6DFX2	Anthrax toxin receptor 2 OS=Mus musculus OX=10090 GN=Antxr2 PE=1 SV=1	1	0.769	0.875983	1.075	0.931042	1.18	0.999332
Q6DIA9	F-box only protein 27 OS=Mus musculus OX=10090 GN=Fbxo27 PE=2 SV=1	1	0.776	0.887491	0.923	1	0.896	0.999332
Q6GQT1	Alpha-2-macroglobulin-P OS=Mus musculus OX=10090 GN=A2m PE=2 SV=2	47	1.439	0.831246	1.232	0.885678	1.206	0.998607
Q6GT24	Peroxiredoxin-6 OS=Mus musculus OX=10090 GN=Prdx6 PE=1 SV=1	1	2.01	0.39667	0.424	0.294305	0.632	0.832624
Q6IFX2	Keratin, type I cytoskeletal 42 OS=Mus musculus OX=10090 GN=Krt42 PE=1 SV=1	19	3.653	0.0234439	0.468	0.414565	1.668	0.457359
Q6IFZ6	Keratin, type II cytoskeletal 1b OS=Mus musculus OX=10090 GN=Krt77 PE=1 SV=1	12	3.313	0.041384	0.55	0.662477	1.777	0.342336
Q6IME9	Keratin, type II cytoskeletal 72 OS=Mus musculus OX=10090 GN=Krt72 PE=3 SV=1	7	6.876	0.000176369	0.731	0.929943	6.577	6.36246e-08
Q6IMP4	Pannexin-2 OS=Mus musculus OX=10090 GN=Panx2 PE=1 SV=2	1	0.661	0.731246	1.192	0.906678	0.912	0.999332
Q6NVD9	Phakinin OS=Mus musculus OX=10090 GN=Bfsp2 PE=1 SV=1	1	1.207	0.972078	0.582	0.735486	0.481	0.285368
Q6NXH9	Keratin, type II cytoskeletal 73 OS=Mus musculus OX=10090 GN=Krt73 PE=1 SV=1	6	0.992	0.990077	1.613	0.518243	0.01	2.29706e-16
Q6P1H4	Exostoses (Multiple)-like 3 OS=Mus musculus OX=10090 GN=Extl3 PE=1 SV=1	1	0.896	0.986363	0.939	0.998501	1.17	0.999332
Q6P8K8	Carboxypeptidase A4 OS=Mus musculus OX=10090 GN=Cpa4 PE=2 SV=2	2	3.66	0.0233044	0.532	0.608062	1.856	0.295394
Q6S9I0	Kininogen 2 OS=Mus musculus OX=10090 GN=Kng2 PE=1 SV=1	12	0.963	0.990077	1.008	0.980523	0.927	0.999332
Q6UKZ0	Serine (Or cysteine) peptidase inhibitor, clade B (Ovalbumin), member 3D OS=Mus musculus OX=10090 GN=Serpinb3d PE=2 SV=1	1	5.499	0.00135641	0.279	0.0241412	1.72	0.394415
Q71KU9	Fibrinogen-like protein 1 OS=Mus musculus OX=10090 GN=Fgl1 PE=1 SV=2	2	1.346	0.899536	1.158	0.92387	0.911	0.999332
Q792Z1	Trypsin 10 OS=Mus musculus OX=10090 GN=Try10 PE=1 SV=1	1	0.954	0.990077	1.06	0.942949	1.268	0.958721
Q7M6Z4	Kinesin-like protein KIF27 OS=Mus musculus OX=10090 GN=Kif27 PE=1 SV=1	1	4.152	0.0109244	0.439	0.335764	2.146	0.107353
Q7SIG6	Arf-GAP with SH3 domain, ANK repeat and PH domain-containing protein 2 OS=Mus musculus OX=10090 GN=Asap2 PE=1 SV=3	1	4.276	0.00906092	0.336	0.0876696	2.824	0.0101865
Q7TMM9	Tubulin beta-2A chain OS=Mus musculus OX=10090 GN=Tubb2a PE=1 SV=1	5	2.257	0.262303	0.698	0.922685	0.943	0.999332
Q7TR12	Olfactory receptor OS=Mus musculus OX=10090 GN=Olfr1198 PE=3 SV=1	1	0.988	0.990077	1.803	0.358666	0.993	0.999332
Q80X76	Serine protease inhibitor A3F OS=Mus musculus OX=10090 GN=Serpina3f PE=1 SV=3	4	1.717	0.636478	0.886	1	0.658	0.891401
Q80YC5	Coagulation factor XII OS=Mus musculus OX=10090 GN=F12 PE=1 SV=2	8	0.886	0.976023	1.212	0.897867	1.225	0.983848
Q80YX1	Tenascin OS=Mus musculus OX=10090 GN=Tnc PE=1 SV=1	6	1.113	0.990077	0.866	0.998501	0.677	0.938637
Q8BGY2	Eukaryotic translation initiation factor 5A-2 OS=Mus musculus OX=10090 GN=Eif5a2 PE=1 SV=3	1	1.158	0.990077	0.598	0.768188	0.658	0.889844
Q8BGZ7	Keratin, type II cytoskeletal 75 OS=Mus musculus OX=10090 GN=Krt75 PE=1 SV=1	19	4.172	0.0107475	0.539	0.630924	2.037	0.15544
Q8BH35	Complement component C8 beta chain OS=Mus musculus OX=10090 GN=C8b PE=1 SV=1	12	0.663	0.732029	0.983	0.981783	0.345	0.0254907
Q8BH61	Coagulation factor XIII A chain OS=Mus musculus OX=10090 GN=F13a1 PE=1 SV=3	24	0.948	0.990077	0.835	0.987578	1.278	0.958721
Q8BHC0	Lymphatic vessel endothelial hyaluronic acid receptor 1 OS=Mus musculus OX=10090 GN=Lyve1 PE=1 SV=1	1	0.767	0.873027	1.23	0.887207	0.709	0.979744
Q8BJ64	Choline dehydrogenase, mitochondrial OS=Mus musculus OX=10090 GN=Chdh PE=1 SV=1	1	1.037	0.990077	0.424	0.294305	0.871	0.999332
Q8BK48	Pyrethroid hydrolase Ces2e OS=Mus musculus OX=10090 GN=Ces2e PE=1 SV=1	2	0.732	0.828589	2.208	0.149847	1.145	0.999332
Q8BND5	Sulfhydryl oxidase 1 OS=Mus musculus OX=10090 GN=Qsox1 PE=1 SV=1	22	1.087	0.990077	1.073	0.931042	0.897	0.999332
Q8BPB5	EGF-containing fibulin-like extracellular matrix protein 1 OS=Mus musculus OX=10090 GN=Efemp1 PE=1 SV=1	5	1.134	0.990077	0.807	0.980961	0.879	0.999332
Q8BSB7	Tissue factor pathway inhibitor OS=Mus musculus OX=10090 GN=Tfpi PE=1 SV=1	1	0.891	0.98066	1.189	0.906678	1.171	0.999332
Q8C7G5	Apolipoprotein A-V OS=Mus musculus OX=10090 GN=Apoa5 PE=1 SV=1	2	0.545	0.450074	0.628	0.840222	1.023	0.999332
Q8CDC0	Serpin B13 OS=Mus musculus OX=10090 GN=Serpinb13 PE=2 SV=2	2	1.385	0.862697	0.515	0.550259	1.182	0.999332
Q8CF98	Collectin-10 OS=Mus musculus OX=10090 GN=Colec10 PE=2 SV=1	1	1.085	0.990077	0.724	0.929943	0.928	0.999332
Q8CFX1	GDH/6PGL endoplasmic bifunctional protein OS=Mus musculus OX=10090 GN=H6pd PE=1 SV=2	3	0.656	0.720564	1.513	0.625027	0.725	0.997431
Q8CFZ6	C-type lectin domain family 3, member b OS=Mus musculus OX=10090 GN=Clec3b PE=1 SV=1	2	0.921	0.990077	0.656	0.877993	0.757	0.999332
Q8CG14	Complement C1s-A subcomponent OS=Mus musculus OX=10090 GN=C1sa PE=2 SV=2	15	1.196	0.974796	1.229	0.887207	1.153	0.999332
Q8CG16	Complement C1r-A subcomponent OS=Mus musculus OX=10090 GN=C1ra PE=1 SV=1	9	1.298	0.924165	1.104	0.929943	1.163	0.999332
Q8CIZ8	von Willebrand factor OS=Mus musculus OX=10090 GN=Vwf PE=1 SV=2	10	1.115	0.990077	1.148	0.92601	1.3	0.940408
Q8K0E8	Fibrinogen beta chain OS=Mus musculus OX=10090 GN=Fgb PE=1 SV=1	51	1.046	0.990077	1.086	0.929943	1.16	0.999332
Q8K1I3	Secreted phosphoprotein 24 OS=Mus musculus OX=10090 GN=Spp2 PE=1 SV=2	3	1.069	0.990077	1.085	0.929943	1.017	0.999332
Q8K4L4	Protein POF1B OS=Mus musculus OX=10090 GN=Pof1b PE=2 SV=3	2	4.366	0.00798883	0.788	0.963371	1.481	0.750465
Q8R0W0	Epiplakin OS=Mus musculus OX=10090 GN=Eppk1 PE=1 SV=2	2	100	1.11361e-16	0.751	0.929943	100	2.29706e-16
Q8R0Z6	Angiopoietin-related protein 6 OS=Mus musculus OX=10090 GN=Angptl6 PE=2 SV=1	1	0.638	0.681882	1.382	0.747787	0.944	0.999332
Q8R121	Protein Z-dependent protease inhibitor OS=Mus musculus OX=10090 GN=Serpina10 PE=1 SV=1	19	0.878	0.974537	1.002	0.980961	0.843	0.999332
Q8R242	Di-N-acetylchitobiase OS=Mus musculus OX=10090 GN=Ctbs PE=1 SV=2	3	0.901	0.990077	1.115	0.929943	1.196	0.999332
Q8VCG4	Complement component C8 gamma chain OS=Mus musculus OX=10090 GN=C8g PE=1 SV=1	7	0.683	0.764102	0.995	0.981783	0.333	0.018348
Q8VCM7	Fibrinogen gamma chain OS=Mus musculus OX=10090 GN=Fgg PE=1 SV=1	38	1.001	0.990077	1.084	0.929943	1.107	0.999332
Q8VCR8	Myosin light chain kinase 2, skeletal/cardiac muscle OS=Mus musculus OX=10090 GN=Mylk2 PE=1 SV=2	1	1.323	0.913272	0.973	0.987578	6.506	1.14421e-07
Q8VCS0	N-acetylmuramoyl-L-alanine amidase OS=Mus musculus OX=10090 GN=Pglyrp2 PE=1 SV=1	13	1.185	0.979908	1.222	0.891659	1.195	0.999332
Q8VCU2	Glycosyl-phosphatidylinositol-specific phospholipase D OS=Mus musculus OX=10090 GN=Gpld1 PE=1 SV=1	36	0.816	0.928095	0.733	0.929943	0.651	0.866647
Q8VD76	General transcription factor IIH subunit 3 OS=Mus musculus OX=10090 GN=Gtf2h3 PE=1 SV=1	1
Q8VDD5	Myosin-9 OS=Mus musculus OX=10090 GN=Myh9 PE=1 SV=4	3	2.034	0.383131	1.133	0.929943	0.75	0.999332
Q8VED5	Keratin, type II cytoskeletal 79 OS=Mus musculus OX=10090 GN=Krt79 PE=1 SV=2	12	3.132	0.055825	0.463	0.401305	1.844	0.277559
Q8VHE6	Dynein axonemal heavy chain 5 OS=Mus musculus OX=10090 GN=Dnah5 PE=1 SV=2	1	1.306	0.919574	1.126	0.929943	1.329	0.891401
Q91VB8	Alpha globin 1 OS=Mus musculus OX=10090 GN=Hba-a1 PE=1 SV=1	10	0.816	0.928095	0.61	0.800549	0.705	0.979744
Q91WP0	Mannan-binding lectin serine protease 2 OS=Mus musculus OX=10090 GN=Masp2 PE=1 SV=1	10	1.201	0.974537	1.064	0.93667	1.062	0.999332
Q91WP6	Serine protease inhibitor A3N OS=Mus musculus OX=10090 GN=Serpina3n PE=1 SV=1	27	0.93	0.990077	1.261	0.856253	1.056	0.999332
Q91WR5	Aldo-keto reductase family 1 member C21 OS=Mus musculus OX=10090 GN=Akr1c21 PE=1 SV=2	1	1.507	0.779983	0.541	0.630924	1.34	0.891401
Q91X72	Hemopexin OS=Mus musculus OX=10090 GN=Hpx PE=1 SV=2	39	0.691	0.768237	1.602	0.5235	0.941	0.999332
Q91X79	Chymotrypsin-like elastase family member 1 OS=Mus musculus OX=10090 GN=Cela1 PE=1 SV=1	3	0.851	0.960702	0.979	0.981783	1.047	0.999332
Q91X88	Protein O-linked-mannose beta-1,2-N-acetylglucosaminyltransferase 1 OS=Mus musculus OX=10090 GN=Pomgnt1 PE=1 SV=1	1	1.173	0.988245	1.045	0.95496	1.275	0.958721
Q91XA9	Acidic mammalian chitinase OS=Mus musculus OX=10090 GN=Chia PE=1 SV=2	1	1.048	0.990077	0.98	0.981783	0.983	0.999332
Q91XE9	Cyclic AMP-responsive element-binding protein 3-like protein 3 OS=Mus musculus OX=10090 GN=Creb3l3 PE=1 SV=1	1	1.251	0.9537	0.998	0.981549	1.215	0.999332
Q91XL1	Leucine-rich HEV glycoprotein OS=Mus musculus OX=10090 GN=Lrg1 PE=1 SV=1	6	0.894	0.986363	1.442	0.700341	0.864	0.999332
Q91Y47	Coagulation factor XI OS=Mus musculus OX=10090 GN=F11 PE=2 SV=2	2	1.011	0.990077	0.765	0.940167	0.835	0.999332
Q91Y97	Fructose-bisphosphate aldolase B OS=Mus musculus OX=10090 GN=Aldob PE=1 SV=3	10	1.068	0.990077	3.14	0.0132784	4.762	1.49277e-05
Q91YI0	Argininosuccinate lyase OS=Mus musculus OX=10090 GN=Asl PE=1 SV=1	2	0.01	1.11361e-16	100	1.77717e-16	0.689	0.96099
Q921I1	Serotransferrin OS=Mus musculus OX=10090 GN=Tf PE=1 SV=1	75	0.973	0.990077	1.453	0.697816	1.172	0.999332
Q922U2	Keratin, type II cytoskeletal 5 OS=Mus musculus OX=10090 GN=Krt5 PE=1 SV=1	31	4.132	0.0112382	0.475	0.437144	1.993	0.175306
Q923D2	Flavin reductase (NADPH) OS=Mus musculus OX=10090 GN=Blvrb PE=1 SV=3	1	0.605	0.614878	0.899	1	0.692	0.958721
Q93092	Transaldolase OS=Mus musculus OX=10090 GN=Taldo1 PE=1 SV=2	1	1.796	0.56544	0.756	0.931042	1.008	0.999332
Q99J31	Oligophrenin-1 OS=Mus musculus OX=10090 GN=Ophn1 PE=1 SV=1	1	0.979	0.990077	0.925	1	1.159	0.999332
Q99JC1	Ig lambda-2 chain C region (Fragment) OS=Mus musculus OX=10090 GN=Iglc2 PE=1 SV=1	8	0.643	0.69119	0.983	0.981783	0.846	0.999332
Q99JH8	ER lumen protein-retaining receptor 1 OS=Mus musculus OX=10090 GN=Kdelr1 PE=1 SV=1	1	0.852	0.961363	1.377	0.75402	0.962	0.999332
Q99L04	Dehydrogenase/reductase SDR family member 1 OS=Mus musculus OX=10090 GN=Dhrs1 PE=1 SV=1	1
Q99LJ1	Tissue alpha-L-fucosidase OS=Mus musculus OX=10090 GN=Fuca1 PE=1 SV=1	1	1.093	0.990077	1.365	0.761287	1.008	0.999332
Q99PS0	Keratin, type I cytoskeletal 23 OS=Mus musculus OX=10090 GN=Krt23 PE=1 SV=1	2	100	1.11361e-16	0.466	0.405973	100	2.29706e-16
Q9CPN7	RIKEN cDNA 1810009J06 gene OS=Mus musculus OX=10090 GN=1810009J06Rik PE=2 SV=1	1	0.421	0.168638	2.242	0.135219	1.097	0.999332
Q9CPN9	RIKEN cDNA 2210010C04 gene OS=Mus musculus OX=10090 GN=2210010C04Rik PE=1 SV=1	1	1.29	0.928123	0.785	0.963231	1.302	0.938637
Q9CPY7	Cytosol aminopeptidase OS=Mus musculus OX=10090 GN=Lap3 PE=1 SV=3	4	0.626	0.667081	1.227	0.890634	1.05	0.999332
Q9CQF9	Prenylcysteine oxidase OS=Mus musculus OX=10090 GN=Pcyox1 PE=1 SV=1	9	0.773	0.881991	1.299	0.830925	1.224	0.983848
Q9CQW3	Vitamin K-dependent protein Z OS=Mus musculus OX=10090 GN=Proz PE=1 SV=1	4	0.79	0.913272	0.999	0.980961	0.903	0.999332
Q9CR35	Chymotrypsinogen B OS=Mus musculus OX=10090 GN=Ctrb1 PE=1 SV=1	2	1.558	0.75235	0.635	0.848231	0.73	0.998607
Q9CZ44	NSFL1 cofactor p47 OS=Mus musculus OX=10090 GN=Nsfl1c PE=1 SV=1	3	0.696	0.776904	100	1.77717e-16	0.87	0.999332
Q9D1B1	Cystatin E/M OS=Mus musculus OX=10090 GN=Cst6 PE=1 SV=1	3	0.866	0.972078	0.898	1	0.904	0.999332
Q9D1H9	Microfibril-associated glycoprotein 4 OS=Mus musculus OX=10090 GN=Mfap4 PE=1 SV=1	1	1.471	0.799745	0.75	0.929943	0.824	0.999332
Q9D2Q8	Protein S100-A14 OS=Mus musculus OX=10090 GN=S100a14 PE=1 SV=1	1	2.446	0.187818	0.703	0.924155	1.565	0.610858
Q9D3H2	Odorant-binding protein 1a OS=Mus musculus OX=10090 GN=Obp1a PE=1 SV=2	2	0.01	1.11361e-16	100	1.77717e-16	0.707	0.979744
Q9D6T1	Tubulin epsilon chain OS=Mus musculus OX=10090 GN=Tube1 PE=1 SV=1	1	0.01	1.11361e-16			1.089	0.999332
Q9D708	Protein S100-A16 OS=Mus musculus OX=10090 GN=S100a16 PE=1 SV=1	2	0.871	0.972078	1.138	0.929943	0.909	0.999332
Q9D7D2	Serpin A9 OS=Mus musculus OX=10090 GN=Serpina9 PE=2 SV=1	1	0.825	0.934735	0.749	0.929943	0.01	2.29706e-16
Q9D7I9	Protein-glutamine gamma-glutamyltransferase 5 OS=Mus musculus OX=10090 GN=Tgm5 PE=2 SV=3	1
Q9D8N0	Elongation factor 1-gamma OS=Mus musculus OX=10090 GN=Eef1g PE=1 SV=3	1	8.508	1.90869e-05	0.191	0.000896496	0.01	2.29706e-16
Q9DA19	Corepressor interacting with RBPJ 1 OS=Mus musculus OX=10090 GN=Cir1 PE=1 SV=2	1	0.968	0.990077	0.922	1	1.561	0.605838
Q9DBB9	Carboxypeptidase N subunit 2 OS=Mus musculus OX=10090 GN=Cpn2 PE=1 SV=2	16	1.029	0.99814	1.002	0.980961	0.924	0.999332
Q9DBD0	Inhibitor of carbonic anhydrase OS=Mus musculus OX=10090 GN=Ica PE=1 SV=1	33	1.011	0.990077	1.079	0.929943	1.046	0.999332
Q9DBJ1	Phosphoglycerate mutase 1 OS=Mus musculus OX=10090 GN=Pgam1 PE=1 SV=3	1	1.807	0.555872	1.046	0.95496	0.983	0.999332
Q9EQY0	Serine/threonine-protein kinase/endoribonuclease IRE1 OS=Mus musculus OX=10090 GN=Ern1 PE=1 SV=1	1	0.434	0.192953	3.826	0.00246649	0.535	0.469253
Q9ET66	Peptidase inhibitor 16 OS=Mus musculus OX=10090 GN=Pi16 PE=1 SV=2	4	1.012	0.990077	0.849	0.98858	0.774	0.999332
Q9JHH6	Carboxypeptidase B2 OS=Mus musculus OX=10090 GN=Cpb2 PE=1 SV=1	14	1.034	0.990077	1.12	0.929943	0.749	0.999332
Q9JHR7	Insulin-degrading enzyme OS=Mus musculus OX=10090 GN=Ide PE=1 SV=1	7	5.925	0.000694637	0.264	0.015738	1.07	0.999332
Q9JJN5	Carboxypeptidase N catalytic chain OS=Mus musculus OX=10090 GN=Cpn1 PE=1 SV=1	15	1.015	0.990077	0.955	0.988851	0.91	0.999332
Q9JLF6	Protein-glutamine gamma-glutamyltransferase K OS=Mus musculus OX=10090 GN=Tgm1 PE=1 SV=2	6	3.856	0.016848	0.479	0.446572	2.141	0.107353
Q9JM76	Actin-related protein 2/3 complex subunit 3 OS=Mus musculus OX=10090 GN=Arpc3 PE=1 SV=3	1	100	1.11361e-16	0.436	0.325734
Q9QUK9	TESP4 OS=Mus musculus OX=10090 GN=Try5 PE=1 SV=1	1	1.121	0.990077	0.952	0.991564	1.359	0.865216
Q9QUM9	Proteasome subunit alpha type-6 OS=Mus musculus OX=10090 GN=Psma6 PE=1 SV=1	2	1.191	0.976023	0.732	0.929943	0.908	0.999332
Q9QWK4	CD5 antigen-like OS=Mus musculus OX=10090 GN=Cd5l PE=1 SV=3	12	0.483	0.296431	1.497	0.634215	1.042	0.999332
Q9QWL7	Keratin, type I cytoskeletal 17 OS=Mus musculus OX=10090 GN=Krt17 PE=1 SV=3	29	2.654	0.128975	0.551	0.668612	1.469	0.720759
Q9QX15	Calcium-activated chloride channel regulator 3A-1 OS=Mus musculus OX=10090 GN=Clca3a1 PE=1 SV=1	1	0.917	0.990077	1.579	0.548996	1.048	0.999332
Q9QXC1	Fetuin-B OS=Mus musculus OX=10090 GN=Fetub PE=1 SV=1	14	0.877	0.974537	0.614	0.802412	0.47	0.253248
Q9QXD6	Fructose-1,6-bisphosphatase 1 OS=Mus musculus OX=10090 GN=Fbp1 PE=1 SV=3	2			100	1.77717e-16	100	2.29706e-16
Q9QXF8	Glycine N-methyltransferase OS=Mus musculus OX=10090 GN=Gnmt PE=1 SV=3	1	0.805	0.919574	3.596	0.00432663	2.31	0.0867228
Q9QZU3	Platelet glycoprotein V (Fragment) OS=Mus musculus OX=10090 GN=Gp5 PE=1 SV=1	3	0.592	0.580132	1.11	0.929943	0.978	0.999332
Q9R098	Hepatocyte growth factor activator OS=Mus musculus OX=10090 GN=Hgfac PE=1 SV=1	11	0.989	0.990077	1.106	0.929943	1.314	0.916824
Q9R182	Angiopoietin-related protein 3 OS=Mus musculus OX=10090 GN=Angptl3 PE=1 SV=1	1	0.955	0.990077	1.851	0.334911	1.098	0.999332
Q9R1E6	Ectonucleotide pyrophosphatase/phosphodiesterase family member 2 OS=Mus musculus OX=10090 GN=Enpp2 PE=1 SV=3	1	1.037	0.990077	1.205	0.906678	0.984	0.999332
Q9R1P0	Proteasome subunit alpha type-4 OS=Mus musculus OX=10090 GN=Psma4 PE=1 SV=1	2	1.206	0.972078	0.749	0.929943	0.937	0.999332
Q9R1P1	Proteasome subunit beta type-3 OS=Mus musculus OX=10090 GN=Psmb3 PE=1 SV=1	3	1.174	0.987814	0.627	0.836842	0.889	0.999332
Q9R1P3	Proteasome subunit beta type-2 OS=Mus musculus OX=10090 GN=Psmb2 PE=1 SV=1	2	1.106	0.990077	0.684	0.906678	0.945	0.999332
Q9R1P4	Proteasome subunit alpha type-1 OS=Mus musculus OX=10090 GN=Psma1 PE=1 SV=1	3	1.17	0.990077	0.655	0.877993	0.901	0.999332
Q9WUK2	Eukaryotic translation initiation factor 4H OS=Mus musculus OX=10090 GN=Eif4h PE=1 SV=3	1	1.529	0.768237	1.27	0.848665	0.97	0.999332
Q9WUU7	Cathepsin Z OS=Mus musculus OX=10090 GN=Ctsz PE=1 SV=1	2	1.101	0.990077	1.238	0.877993	1.506	0.668101
Q9WVJ3	Carboxypeptidase Q OS=Mus musculus OX=10090 GN=Cpq PE=1 SV=1	8	1.125	0.990077	1.374	0.756872	0.979	0.999332
Q9Z0K8	Pantetheinase OS=Mus musculus OX=10090 GN=Vnn1 PE=1 SV=3	5	1.745	0.614878	1.76	0.397413	2.907	0.00817327
Q9Z0L8	Gamma-glutamyl hydrolase OS=Mus musculus OX=10090 GN=Ggh PE=1 SV=2	2	4.794	0.0041592	0.954	0.988851	2.88	0.0103507
Q9Z0M6	Adhesion G protein-coupled receptor E5 OS=Mus musculus OX=10090 GN=Adgre5 PE=1 SV=2	1
Q9Z0M9	Interleukin-18-binding protein OS=Mus musculus OX=10090 GN=Il18bp PE=1 SV=2	1	0.672	0.744619	1.467	0.675705	1.193	0.999332
Q9Z0Z4	Hephaestin OS=Mus musculus OX=10090 GN=Heph PE=1 SV=3	1	1.01	0.990077	0.775	0.95496	1.002	0.999332
Q9Z1R3	Apolipoprotein M OS=Mus musculus OX=10090 GN=Apom PE=1 SV=1	4	0.958	0.990077	0.965	0.987578	1.01	0.999332
Q9Z1R9	Protease, serine 1 (trypsin 1) OS=Mus musculus OX=10090 GN=Prss1 PE=1 SV=1	1	1.056	0.990077	1.025	0.966054	1.112	0.999332
Q9Z2K1	Keratin, type I cytoskeletal 16 OS=Mus musculus OX=10090 GN=Krt16 PE=1 SV=3	12	2.669	0.125388	0.387	0.198975	1.508	0.668101
Q9Z2U0	Proteasome subunit alpha type-7 OS=Mus musculus OX=10090 GN=Psma7 PE=1 SV=1	3	1.167	0.990077	0.75	0.929943	0.823	0.999332
Q9Z2U1	Proteasome subunit alpha type-5 OS=Mus musculus OX=10090 GN=Psma5 PE=1 SV=1	2	1.424	0.839272	0.65	0.870723	0.935	0.999332
V9GXC1	Peptidyl-prolyl cis-trans isomerase OS=Mus musculus OX=10090 GN=Gm12728 PE=1 SV=1	1	1.088	0.990077	0.945	0.991564	0.915	0.999332
V9GXN4	Olfactory receptor 643 OS=Mus musculus OX=10090 GN=Olfr643 PE=4 SV=2	1	1.329	0.913272	0.644	0.856253	0.568	0.612961

## Sheet: Plasma 3xTg-AD vs NonTg
Accession	Gene symbol	Description	# Peptides	Abundance : 3xTg-AD ChN/ NonTg ChN	Abundance Adj. p-value: 3xTg-AD ChN / NonTg ChN	Log2 FC 3xTg-AD ChN / NonTg ChN comparison	Adundance Adj. -Log10 p-value
P02089	Hbb-b2	Hemoglobin subunit beta-2 OS=Mus musculus OX=10090 GN=Hbb-b2 PE=1 SV=2	14	0.01	1.11361e-16	-6.64386	15.9533	Downregulated in3xTg-AD ChN
Q91YI0	Asl	Argininosuccinate lyase OS=Mus musculus OX=10090 GN=Asl PE=1 SV=1	2	0.01	1.11361e-16	-6.64386	15.9533
Q9D3H2	Obp1a	Odorant-binding protein 1a OS=Mus musculus OX=10090 GN=Obp1a PE=1 SV=2	2	0.01	1.11361e-16	-6.64386	15.9533
P02088	Hbb-b1	Hemoglobin subunit beta-1 OS=Mus musculus OX=10090 GN=Hbb-b1 PE=1 SV=2	15	0.01	1.11361e-16	-6.64386	15.9533
P01867	Igh-3	Ig gamma-2B chain C region OS=Mus musculus OX=10090 GN=Igh-3 PE=1 SV=3	15	0.01	1.11361e-16	-6.64386	15.9533
P18532		Ig heavy chain V region 1B43 OS=Mus musculus OX=10090 PE=1 SV=1	2	0.01	1.11361e-16	-6.64386	15.9533
P01758	Igh-VJ558	Ig heavy chain V region 108A OS=Mus musculus OX=10090 GN=Igh-VJ558 PE=4 SV=1	2	0.01	1.11361e-16	-6.64386	15.9533
A0A140T8Q0	Igkv3-3	Immunoglobulin kappa variable 3-3 (Fragment) OS=Mus musculus OX=10090 GN=Igkv3-3 PE=4 SV=2	2	0.01	1.11361e-16	-6.64386	15.9533
A0A075B5X4	Ighv8-11	Immunoglobulin heavy variable V8-11 (Fragment) OS=Mus musculus OX=10090 GN=Ighv8-11 PE=4 SV=2	2	0.01	1.11361e-16	-6.64386	15.9533
E9QJS7	Adgre5	Adhesion G protein-coupled receptor E5 OS=Mus musculus OX=10090 GN=Adgre5 PE=1 SV=1	1	0.01	1.11361e-16	-6.64386	15.9533
H7BX99	F2	Prothrombin OS=Mus musculus OX=10090 GN=F2 PE=1 SV=1	34	0.01	1.11361e-16	-6.64386	15.9533
P11672	Lcn2	Neutrophil gelatinase-associated lipocalin OS=Mus musculus OX=10090 GN=Lcn2 PE=1 SV=1	1	0.01	1.11361e-16	-6.64386	15.9533
A0N8I8	Igkv4-51	Immunoglobulin kappa chain variable 4-51 (Fragment) OS=Mus musculus OX=10090 GN=Igkv4-51 PE=4 SV=1	2	0.01	1.11361e-16	-6.64386	15.9533
Q60805	Mertk Mer	Tyrosine-protein kinase Mer OS=Mus musculus OX=10090 GN=Mertk PE=1 SV=1	1	0.01	1.11361e-16	-6.64386	15.9533
Q9D6T1	Tube1	Tubulin epsilon chain OS=Mus musculus OX=10090 GN=Tube1 PE=1 SV=1	1	0.01	1.11361e-16	-6.64386	15.9533
O08692	Ngp	Neutrophilic granule protein OS=Mus musculus OX=10090 GN=Ngp PE=1 SV=1	1	0.01	1.11361e-16	-6.64386	15.9533
P03980		Ig heavy chain V region TEPC 1017 OS=Mus musculus OX=10090 PE=4 SV=1	1	0.01	1.11361e-16	-6.64386	15.9533
P01820		Ig heavy chain V region PJ14 OS=Mus musculus OX=10090 PE=1 SV=1	3	0.01	1.11361e-16	-6.64386	15.9533
P01659		Ig kappa chain V-III region TEPC 124 OS=Mus musculus OX=10090 PE=1 SV=1	3	0.01	1.11361e-16	-6.64386	15.9533
P07759	Serpina3k	Serine protease inhibitor A3K OS=Mus musculus OX=10090 GN=Serpina3k PE=1 SV=2	33	0.013	1.11361e-16	-6.26534	15.9533
A0A075B5R3	Ighv7-2	Immunoglobulin heavy variable 7-2 OS=Mus musculus OX=10090 GN=Ighv7-2 PE=4 SV=1	2	0.016	1.11361e-16	-5.96578	15.9533
A0A0G2JFN9	Ighv1-67	Immunoglobulin heavy variable V1-67 (Fragment) OS=Mus musculus OX=10090 GN=Ighv1-67 PE=4 SV=1	5	0.019	1.11361e-16	-5.71786	15.9533
P18527		Ig heavy chain V region 914 OS=Mus musculus OX=10090 PE=1 SV=1	3	0.019	1.11361e-16	-5.71786	15.9533
P01865	Igh-1a	Ig gamma-2A chain C region, membrane-bound form OS=Mus musculus OX=10090 GN=Igh-1a PE=1 SV=3	15	0.042	6.6623e-12	-4.57347	11.1764
P01878		Ig alpha chain C region OS=Mus musculus OX=10090 PE=1 SV=1	16	0.069	1.20125e-08	-3.85726	7.92037
P01872	Ighm	Immunoglobulin heavy constant mu OS=Mus musculus OX=10090 GN=Ighm PE=1 SV=2	28	0.082	1.28402e-07	-3.60823	6.89143
Q00896	Serpina1c	Alpha-1-antitrypsin 1-3 OS=Mus musculus OX=10090 GN=Serpina1c PE=1 SV=2	33	0.106	3.29043e-06	-3.23786	5.48275
A0A075B666	Igkv13-85	Immunoglobulin kappa chain variable 13-85 (Fragment) OS=Mus musculus OX=10090 GN=Igkv13-85 PE=4 SV=5	2	0.144	9.6136e-05	-2.79586	4.01711
P06327	Gm5629	Ig heavy chain V region VH558 A1/A4 OS=Mus musculus OX=10090 GN=Gm5629 PE=2 SV=1	2	0.152	0.000162739	-2.71786	3.78851
P01756		Ig heavy chain V region MOPC 104E OS=Mus musculus OX=10090 PE=1 SV=1	3	0.158	0.000229039	-2.662	3.64009
A0A0A6YW32	Ighv1-37	Immunoglobulin heavy variable 1-37 (Fragment) OS=Mus musculus OX=10090 GN=Ighv1-37 PE=4 SV=1	3	0.171	0.000498673	-2.54793	3.30218
A0A075B5Q9	Ighv5-15	Immunoglobulin heavy variable 5-15 OS=Mus musculus OX=10090 GN=Ighv5-15 PE=4 SV=1	3	0.172	0.000523225	-2.53952	3.28131
P05367	Saa2	Serum amyloid A-2 protein OS=Mus musculus OX=10090 GN=Saa2 PE=1 SV=1	3	0.175	0.000616679	-2.51457	3.20994
P05366	Saa1	Serum amyloid A-1 protein OS=Mus musculus OX=10090 GN=Saa1 PE=1 SV=2	7	0.183	0.000887294	-2.45008	3.05193
A0A075B696	Ighv2-3	Immunoglobulin heavy variable 2-3 (Fragment) OS=Mus musculus OX=10090 GN=Ighv2-3 PE=4 SV=3	4	0.185	0.00096457	-2.4344	3.01567
P39876	Timp3	Metalloproteinase inhibitor 3 OS=Mus musculus OX=10090 GN=Timp3 PE=1 SV=1	1	0.231	0.00598079	-2.11404	2.22324
A0A075B5X2	Ighv1-63	Immunoglobulin heavy variable V1-63 (Fragment) OS=Mus musculus OX=10090 GN=Ighv1-63 PE=4 SV=1	2	0.233	0.00644468	-2.1016	2.1908
A0A0A6YWI9	Ighv1-11	Immunoglobulin heavy variable V1-11 (Fragment) OS=Mus musculus OX=10090 GN=Ighv1-11 PE=4 SV=1	6	0.247	0.00914893	-2.01742	2.03863
P54728	Rad23b	UV excision repair protein RAD23 homolog B OS=Mus musculus OX=10090 GN=Rad23b PE=1 SV=2	1	0.271	0.0164668	-1.88364	1.78339
A0A075B5N6	Igkv8-16	Immunoglobulin kappa variable 8-16 OS=Mus musculus OX=10090 GN=Igkv8-16 PE=4 SV=7	3	0.274	0.016848	-1.86775	1.77345
P01807		Ig heavy chain V region X44 OS=Mus musculus OX=10090 PE=1 SV=1	9	0.279	0.0188113	-1.84166	1.72558
A0A075B5P1	Igkv3-1	Immunoglobulin kappa variable 3-1 (Fragment) OS=Mus musculus OX=10090 GN=Igkv3-1 PE=1 SV=7	3	0.292	0.0251462	-1.77596	1.59953
P01747		Ig heavy chain V region 36-65 OS=Mus musculus OX=10090 PE=1 SV=1	4	0.303	0.0308825	-1.72261	1.51029
A2AEP0	Obp1b	Odorant-binding protein 1b OS=Mus musculus OX=10090 GN=Obp1b PE=1 SV=1	1	0.304	0.0312482	-1.71786	1.50518
A0A075B5N4	Igkv8-27	Immunoglobulin kappa chain variable 8-27 OS=Mus musculus OX=10090 GN=Igkv8-27 PE=4 SV=1	4	0.306	0.0323758	-1.7084	1.48978
A0A075B5M7	Igkv5-39	Immunoglobulin kappa variable 5-39 OS=Mus musculus OX=10090 GN=Igkv5-39 PE=1 SV=7	3	0.31	0.0346889	-1.68966	1.45981
Q61646	Hp	Haptoglobin OS=Mus musculus OX=10090 GN=Hp PE=1 SV=1	19	0.319	0.0418781	-1.64837	1.37801
A0A075B5L7	Igkv4-80	Immunoglobulin kappa variable 4-80 (Fragment) OS=Mus musculus OX=10090 GN=Igkv4-80 PE=4 SV=2	1	0.322	0.0440508	-1.63487	1.35605
P07361	Orm2	Alpha-1-acid glycoprotein 2 OS=Mus musculus OX=10090 GN=Orm2 PE=1 SV=1	9	0.323	0.0451731	-1.63039	1.34512
A0A1L1SV25	Actn4	Alpha-actinin-4 OS=Mus musculus OX=10090 GN=Actn4 PE=1 SV=1	3	3.258	0.0451731	1.70399	1.34512	Upregulated in 3xTg-AD
Q6IFZ6	Krt77	Keratin, type II cytoskeletal 1b OS=Mus musculus OX=10090 GN=Krt77 PE=1 SV=1	12	3.313	0.041384	1.72814	1.38317
Q00898	Serpina1e	Alpha-1-antitrypsin 1-5 OS=Mus musculus OX=10090 GN=Serpina1e PE=1 SV=1	21	3.412	0.0342676	1.77062	1.46512
A0A0A0MQA5	Tuba4a	Tubulin alpha chain (Fragment) OS=Mus musculus OX=10090 GN=Tuba4a PE=1 SV=1	5	3.413	0.0342676	1.77104	1.46512
A0A075B5S5	Ighv7-4	Immunoglobulin heavy variable 7-4 OS=Mus musculus OX=10090 GN=Ighv7-4 PE=4 SV=1	4	3.482	0.0309015	1.79992	1.51002
Q61781	Krt14	Keratin, type I cytoskeletal 14 OS=Mus musculus OX=10090 GN=Krt14 PE=1 SV=2	19	3.524	0.0288012	1.81721	1.54059
P06328	Ighv1-72	Ig heavy chain V region 1-72 OS=Mus musculus OX=10090 GN=Ighv1-72 PE=1 SV=2	3	3.529	0.0286248	1.81926	1.54326
Q6IFX2	Krt42	Keratin, type I cytoskeletal 42 OS=Mus musculus OX=10090 GN=Krt42 PE=1 SV=1	19	3.653	0.0234439	1.86908	1.62997
P10639	Txn	Thioredoxin OS=Mus musculus OX=10090 GN=Txn PE=1 SV=3	1	3.654	0.0234439	1.86948	1.62997
Q6P8K8	Cpa4	Carboxypeptidase A4 OS=Mus musculus OX=10090 GN=Cpa4 PE=2 SV=2	2	3.66	0.0233044	1.87184	1.63256
A0A0A6YWY9	Ighv2-6-8	Immunoglobulin heavy variable 2-6-8 (Fragment) OS=Mus musculus OX=10090 GN=Ighv2-6-8 PE=4 SV=1	2	3.787	0.0187746	1.92106	1.72643
P17897	Lyz1	Lysozyme C-1 OS=Mus musculus OX=10090 GN=Lyz1 PE=1 SV=1	2	3.811	0.0181273	1.93017	1.74167
A0A1B0GSR7	Krt10	Keratin, type I cytoskeletal 10 OS=Mus musculus OX=10090 GN=Krt10 PE=1 SV=1	1	3.831	0.0175046	1.93772	1.75685
Q9JLF6	Tgm1	Protein-glutamine gamma-glutamyltransferase K OS=Mus musculus OX=10090 GN=Tgm1 PE=1 SV=2	6	3.856	0.016848	1.94711	1.77345
Q61176	Arg1	Arginase-1 OS=Mus musculus OX=10090 GN=Arg1 PE=1 SV=1	3	3.994	0.0140471	1.99783	1.85241
P07356	Anxa2	Annexin A2 OS=Mus musculus OX=10090 GN=Anxa2 PE=1 SV=2	10	4.042	0.0128871	2.01507	1.88985
Q61495	Dsg1a	Desmoglein-1-alpha OS=Mus musculus OX=10090 GN=Dsg1a PE=2 SV=2	3	4.07	0.0122727	2.02503	1.91106
D3YYF1	Adgrv1	Adhesion G-protein-coupled receptor V1 OS=Mus musculus OX=10090 GN=Adgrv1 PE=4 SV=1	1	4.07	0.0122727	2.02503	1.91106
P04104	Krt1	Keratin, type II cytoskeletal 1 OS=Mus musculus OX=10090 GN=Krt1 PE=1 SV=4	7	4.1	0.0118331	2.03562	1.9269
Q922U2	Krt5	Keratin, type II cytoskeletal 5 OS=Mus musculus OX=10090 GN=Krt5 PE=1 SV=1	31	4.132	0.0112382	2.04684	1.9493
E9Q557	Dsp	Desmoplakin OS=Mus musculus OX=10090 GN=Dsp PE=1 SV=1	48	4.152	0.0109244	2.05381	1.9616
Q7M6Z4	Kif27	Kinesin-like protein KIF27 OS=Mus musculus OX=10090 GN=Kif27 PE=1 SV=1	1	4.152	0.0109244	2.05381	1.9616
P97350	Pkp1	Plakophilin-1 OS=Mus musculus OX=10090 GN=Pkp1 PE=1 SV=1	6	4.159	0.0109244	2.05624	1.9616
Q8BGZ7	Krt75	Keratin, type II cytoskeletal 75 OS=Mus musculus OX=10090 GN=Krt75 PE=1 SV=1	19	4.172	0.0107475	2.06074	1.96869
O08804	Serpinb6b	NK13 OS=Mus musculus OX=10090 GN=Serpinb6b PE=1 SV=2	1	4.189	0.0104599	2.06661	1.98047
Q7SIG6	Asap2	Arf-GAP with SH3 domain, ANK repeat and PH domain-containing protein 2 OS=Mus musculus OX=10090 GN=Asap2 PE=1 SV=3	1	4.276	0.00906092	2.09626	2.04283
Q8K4L4	Pof1b	Protein POF1B OS=Mus musculus OX=10090 GN=Pof1b PE=2 SV=3	2	4.366	0.00798883	2.12631	2.09752
A2A513	Krt10	Keratin, type I cytoskeletal 10 OS=Mus musculus OX=10090 GN=Krt10 PE=1 SV=1	12	4.394	0.0076205	2.13553	2.11802
B2RX82	Chrna10	Cholinergic receptor, nicotinic, alpha polypeptide 10 OS=Mus musculus OX=10090 GN=Chrna10 PE=2 SV=1	1	4.489	0.00671364	2.16639	2.17304
E9Q1Z0	Krt90	Keratin 90 OS=Mus musculus OX=10090 GN=Krt90 PE=1 SV=1	14	4.497	0.00671364	2.16896	2.17304
A0A075B6A3	Igha	Immunoglobulin heavy constant alpha (Fragment) OS=Mus musculus OX=10090 GN=Igha PE=1 SV=1	18	4.521	0.00646053	2.17664	2.18973
A2BE93	Set	Protein SET (Fragment) OS=Mus musculus OX=10090 GN=Set PE=1 SV=1	1	4.588	0.00584737	2.19787	2.23304
Q02257	Jup	Junction plakoglobin OS=Mus musculus OX=10090 GN=Jup PE=1 SV=3	16	4.68	0.00503397	2.22651	2.29809
E9Q3P4	Cenpf	Centromere protein F OS=Mus musculus OX=10090 GN=Cenpf PE=1 SV=1	1	4.722	0.00469492	2.2394	2.32837
Q9Z0L8	Ggh	Gamma-glutamyl hydrolase OS=Mus musculus OX=10090 GN=Ggh PE=1 SV=2	2	4.794	0.0041592	2.26123	2.38099
A0A0G2JDU0	Igkv8-34	Immunoglobulin kappa variable 8-34 (Fragment) OS=Mus musculus OX=10090 GN=Igkv8-34 PE=4 SV=4	2	4.816	0.0040223	2.26784	2.39553
E9Q0F0	Krt78	Keratin 78 OS=Mus musculus OX=10090 GN=Krt78 PE=1 SV=1	4	4.856	0.00377063	2.27977	2.42359
P70124	Serpinb5	Serpin B5 OS=Mus musculus OX=10090 GN=Serpinb5 PE=1 SV=1	2	4.875	0.00366396	2.2854	2.43605
E9PU87	Sik3	Non-specific serine/threonine protein kinase OS=Mus musculus OX=10090 GN=Sik3 PE=1 SV=1	1	4.894	0.00358151	2.29101	2.44593
Q60932	Vdac1	Voltage-dependent anion-selective channel protein 1 OS=Mus musculus OX=10090 GN=Vdac1 PE=1 SV=3	2	5.222	0.00213034	2.3846	2.67155
Q6UKZ0	Serpinb3d	Serine (Or cysteine) peptidase inhibitor, clade B (Ovalbumin), member 3D OS=Mus musculus OX=10090 GN=Serpinb3d PE=2 SV=1	1	5.499	0.00135641	2.45917	2.86761
Q9JHR7	Ide	Insulin-degrading enzyme OS=Mus musculus OX=10090 GN=Ide PE=1 SV=1	7	5.925	0.000694637	2.56682	3.15824
P40124	Cap1	Adenylyl cyclase-associated protein 1 OS=Mus musculus OX=10090 GN=Cap1 PE=1 SV=4	1	5.986	0.000638237	2.58159	3.19502
Q05816	Fabp5	Fatty acid-binding protein 5 OS=Mus musculus OX=10090 GN=Fabp5 PE=1 SV=3	1	6.657	0.000239945	2.73487	3.61989
Q6IME9	Krt72	Keratin, type II cytoskeletal 72 OS=Mus musculus OX=10090 GN=Krt72 PE=3 SV=1	7	6.876	0.000176369	2.78157	3.75358
Q2VIS4	Flg2	Filaggrin-2 OS=Mus musculus OX=10090 GN=Flg2 PE=1 SV=2	4	7.456	7.77234e-05	2.8984	4.10945
D6RHS6	Pebp1	Phosphatidylethanolamine-binding protein 1 OS=Mus musculus OX=10090 GN=Pebp1 PE=1 SV=1	1	7.709	5.51653e-05	2.94654	4.25833
Q9D8N0	Eef1g	Elongation factor 1-gamma OS=Mus musculus OX=10090 GN=Eef1g PE=1 SV=3	1	8.508	1.90869e-05	3.08882	4.71926
P14602	Hspb1	Heat shock protein beta-1 OS=Mus musculus OX=10090 GN=Hspb1 PE=1 SV=3	1	10.551	1.55171e-06	3.39931	5.80919
P35492	Hal	Histidine ammonia-lyase OS=Mus musculus OX=10090 GN=Hal PE=1 SV=1	6	10.841	1.12486e-06	3.43843	5.9489
P14069	S100a6	Protein S100-A6 OS=Mus musculus OX=10090 GN=S100a6 PE=1 SV=3	1	16.295	4.88572e-09	4.02636	8.31107
Q61035	Hars1	Histidine--tRNA ligase, cytoplasmic OS=Mus musculus OX=10090 GN=Hars1 PE=1 SV=2	4	100	1.11361e-16	6.64386	15.9533
A0A0G2JGY4	Mdh2	Malate dehydrogenase (Fragment) OS=Mus musculus OX=10090 GN=Mdh2 PE=1 SV=1	2	100	1.11361e-16	6.64386	15.9533
P30275	Ckmt1	Creatine kinase U-type, mitochondrial OS=Mus musculus OX=10090 GN=Ckmt1 PE=1 SV=1	2	100	1.11361e-16	6.64386	15.9533
P10107	Anxa1	Annexin A1 OS=Mus musculus OX=10090 GN=Anxa1 PE=1 SV=2	2	100	1.11361e-16	6.64386	15.9533
Q8R0W0	Eppk1	Epiplakin OS=Mus musculus OX=10090 GN=Eppk1 PE=1 SV=2	2	100	1.11361e-16	6.64386	15.9533
A0A0B4J1I6	Igkv4-69	Immunoglobulin kappa variable 4-69 (Fragment) OS=Mus musculus OX=10090 GN=Igkv4-69 PE=4 SV=1	2	100	1.11361e-16	6.64386	15.9533
O55135	Eif6	Eukaryotic translation initiation factor 6 OS=Mus musculus OX=10090 GN=Eif6 PE=1 SV=2	2	100	1.11361e-16	6.64386	15.9533
P70670	Naca	Nascent polypeptide-associated complex subunit alpha, muscle-specific form OS=Mus musculus OX=10090 GN=Naca PE=1 SV=2	1	100	1.11361e-16	6.64386	15.9533
Q64523	H2ac20	Histone H2A type 2-C OS=Mus musculus OX=10090 GN=H2ac20 PE=1 SV=3	1	100	1.11361e-16	6.64386	15.9533
A0A075B5L2	Igkv4-91	Immunoglobulin kappa chain variable 4-91 (Fragment) OS=Mus musculus OX=10090 GN=Igkv4-91 PE=4 SV=2	2	100	1.11361e-16	6.64386	15.9533
Q64475	H2bc3	Histone H2B type 1-B OS=Mus musculus OX=10090 GN=H2bc3 PE=1 SV=3	1	100	1.11361e-16	6.64386	15.9533
Q61937	Npm1	Nucleophosmin OS=Mus musculus OX=10090 GN=Npm1 PE=1 SV=1	1	100	1.11361e-16	6.64386	15.9533
A0A1D5RM97	Mast3	Non-specific serine/threonine protein kinase OS=Mus musculus OX=10090 GN=Mast3 PE=1 SV=1	1	100	1.11361e-16	6.64386	15.9533
Q543K9	Pnp	Purine nucleoside phosphorylase OS=Mus musculus OX=10090 GN=Pnp PE=1 SV=1	1	100	1.11361e-16	6.64386	15.9533
Q9JM76	Arpc3	Actin-related protein 2/3 complex subunit 3 OS=Mus musculus OX=10090 GN=Arpc3 PE=1 SV=3	1	100	1.11361e-16	6.64386	15.9533
P14206	Rpsa	40S ribosomal protein SA OS=Mus musculus OX=10090 GN=Rpsa PE=1 SV=4	1	100	1.11361e-16	6.64386	15.9533
Q61696	Hspa1a	Heat shock 70 kDa protein 1A OS=Mus musculus OX=10090 GN=Hspa1a PE=1 SV=2	4	100	1.11361e-16	6.64386	15.9533
E9QMW9	Ptbp1	Polypyrimidine tract-binding protein 1 OS=Mus musculus OX=10090 GN=Ptbp1 PE=1 SV=1	1	100	1.11361e-16	6.64386	15.9533
Q3U367	Aldh9a1	4-trimethylaminobutyraldehyde dehydrogenase OS=Mus musculus OX=10090 GN=Aldh9a1 PE=1 SV=1	1	100	1.11361e-16	6.64386	15.9533
P08905	Lyz2	Lysozyme C-2 OS=Mus musculus OX=10090 GN=Lyz2 PE=1 SV=2	2	100	1.11361e-16	6.64386	15.9533
A0A0N4SWE8	Ggct	Gamma-glutamylcyclotransferase (Fragment) OS=Mus musculus OX=10090 GN=Ggct PE=1 SV=1	1	100	1.11361e-16	6.64386	15.9533
Q62465	Vat1	Synaptic vesicle membrane protein VAT-1 homolog OS=Mus musculus OX=10090 GN=Vat1 PE=1 SV=3	1	100	1.11361e-16	6.64386	15.9533
D3Z2F2	Hspd1	60 kDa heat shock protein, mitochondrial (Fragment) OS=Mus musculus OX=10090 GN=Hspd1 PE=1 SV=1	1	100	1.11361e-16	6.64386	15.9533
G3UX26	Vdac2	Outer mitochondrial membrane protein porin 2 OS=Mus musculus OX=10090 GN=Vdac2 PE=1 SV=1	1	100	1.11361e-16	6.64386	15.9533
E9Q050	Or6y1	Olfactory receptor OS=Mus musculus OX=10090 GN=Olfr220 PE=3 SV=1	1	100	1.11361e-16	6.64386	15.9533
Q99PS0	Krt23	Keratin, type I cytoskeletal 23 OS=Mus musculus OX=10090 GN=Krt23 PE=1 SV=1	2	100	1.11361e-16	6.64386	15.9533

## Sheet: Plasma NonTg Ch- vs ChN
Accession	Gene symbol	Description	# Peptides	Abundance : NonTg Ch- / NonTg ChN	Log2 FC NonTg comparison	Abundance Adj. p-value: NonTg Ch- / NonTg ChN	Adundance Adj. -Log10 p-value
A0A0B4J1J1	Igkv5-45	Immunoglobulin kappa chain variable 5-45 (Fragment) OS=Mus musculus OX=10090 GN=Igkv5-45 PE=1 SV=1	2	0.01	-6.64386	2.29706e-16	15.6388	Downregulated in Ch-
A0N8I8	Igkv4-51	Immunoglobulin kappa chain variable 4-51 (Fragment) OS=Mus musculus OX=10090 GN=Igkv4-51 PE=4 SV=1	2	0.01	-6.64386	2.29706e-16	15.6388
H7BX99	F2	Prothrombin OS=Mus musculus OX=10090 GN=F2 PE=1 SV=1	34	0.01	-6.64386	2.29706e-16	15.6388
P08730	Krt13	Keratin, type I cytoskeletal 13 OS=Mus musculus OX=10090 GN=Krt13 PE=1 SV=2	9	0.01	-6.64386	2.29706e-16	15.6388
P47757	Capzb	F-actin-capping protein subunit beta OS=Mus musculus OX=10090 GN=Capzb PE=1 SV=3	1	0.01	-6.64386	2.29706e-16	15.6388
P68040	Rack1	Receptor of activated protein C kinase 1 OS=Mus musculus OX=10090 GN=Rack1 PE=1 SV=3	1	0.01	-6.64386	2.29706e-16	15.6388
Q6NXH9	Krt73	Keratin, type II cytoskeletal 73 OS=Mus musculus OX=10090 GN=Krt73 PE=1 SV=1	6	0.01	-6.64386	2.29706e-16	15.6388
Q9D7D2	Serpina9	Serpin A9 OS=Mus musculus OX=10090 GN=Serpina9 PE=2 SV=1	1	0.01	-6.64386	2.29706e-16	15.6388
Q9D8N0	Eef1g	Elongation factor 1-gamma OS=Mus musculus OX=10090 GN=Eef1g PE=1 SV=3	1	0.01	-6.64386	2.29706e-16	15.6388
P03980	Hvm48	Ig heavy chain V region TEPC 1017 OS=Mus musculus OX=10090 PE=4 SV=1	1	0.052	-4.26534	2.29706e-16	15.6388
A0A2R8VHP3	Gm5478	Predicted pseudogene 5478 OS=Mus musculus OX=10090 GN=Gm5478 PE=1 SV=1	9	0.151	-2.72738	5.23598e-07	6.281
Q00898	Serpina1e	Alpha-1-antitrypsin 1-5 OS=Mus musculus OX=10090 GN=Serpina1e PE=1 SV=1	21	0.166	-2.59074	2.71424e-06	5.56635
P07361	Orm2	Alpha-1-acid glycoprotein 2 OS=Mus musculus OX=10090 GN=Orm2 PE=1 SV=1	9	0.227	-2.13924	0.000285937	3.54373
Q19LI2	A1bg	Alpha-1B-glycoprotein OS=Mus musculus OX=10090 GN=A1bg PE=1 SV=1	21	0.236	-2.08314	0.000506853	3.29512
A0A075B5V3	Ighv1-36	Immunoglobulin heavy variable 1-36 OS=Mus musculus OX=10090 GN=Ighv1-36 PE=4 SV=1	2	0.24	-2.05889	0.000597106	3.22395
O08692	Ngp	Neutrophilic granule protein OS=Mus musculus OX=10090 GN=Ngp PE=1 SV=1	1	0.24	-2.05889	0.000877221	3.05689
A0A075B5K9	Igkv12-98	Immunoglobulin kappa variable 12-98 OS=Mus musculus OX=10090 GN=Igkv12-98 PE=4 SV=7	1	0.248	-2.01159	0.000877221	3.05689
P01758	Hvm14	Ig heavy chain V region 108A OS=Mus musculus OX=10090 GN=Igh-VJ558 PE=4 SV=1	2	0.287	-1.80088	0.00708682	2.14955
P01659	Kv3a7	Ig kappa chain V-III region TEPC 124 OS=Mus musculus OX=10090 PE=1 SV=1	3	0.296	-1.75633	0.00652125	2.18567
A0A0B4J1J0	Igkv4-50	Immunoglobulin kappa variable 4-50 (Fragment) OS=Mus musculus OX=10090 GN=Igkv4-50 PE=4 SV=1	2	0.3	-1.73697	0.0075269	2.12338
Q4FZE8	Mup22	Major urinary protein 1 OS=Mus musculus OX=10090 GN=Mup22 PE=2 SV=1	7	0.301	-1.73216	0.0075269	2.12338
A2A998	C8a	Complement component C8 alpha chain OS=Mus musculus OX=10090 GN=C8a PE=1 SV=1	15	0.307	-1.70369	0.00867883	2.06154
A0A075B5N4	Igkv8-27	Immunoglobulin kappa chain variable 8-27 OS=Mus musculus OX=10090 GN=Igkv8-27 PE=4 SV=1	4	0.312	-1.68038	0.0101194	1.99484
A0A075B5N6	Igkv8-16	Immunoglobulin kappa variable 8-16 OS=Mus musculus OX=10090 GN=Igkv8-16 PE=4 SV=7	3	0.328	-1.60823	0.0165557	1.78105
P05366	Saa1	Serum amyloid A-1 protein OS=Mus musculus OX=10090 GN=Saa1 PE=1 SV=2	7	0.332	-1.59074	0.018348	1.73641
Q8VCG4	C8g	Complement component C8 gamma chain OS=Mus musculus OX=10090 GN=C8g PE=1 SV=1	7	0.333	-1.58641	0.018348	1.73641
Q8BH35	C8b	Complement component C8 beta chain OS=Mus musculus OX=10090 GN=C8b PE=1 SV=1	12	0.345	-1.53533	0.0254907	1.59362
P05367	Saa2	Serum amyloid A-2 protein OS=Mus musculus OX=10090 GN=Saa2 PE=1 SV=1	3	0.361	-1.46993	0.0368151	1.43397
A0A075B666	Igkv13-85	Immunoglobulin kappa chain variable 13-85 (Fragment) OS=Mus musculus OX=10090 GN=Igkv13-85 PE=4 SV=5	2	0.362	-1.46594	0.0375669	1.42519
A0A0A6YWI9	Ighv1-11	Immunoglobulin heavy variable V1-11 (Fragment) OS=Mus musculus OX=10090 GN=Ighv1-11 PE=4 SV=1	6	0.366	-1.45008	0.0405853	1.39163
P84750	Kvm5	Ig kappa chain V region Mem5 (Fragment) OS=Mus musculus OX=10090 PE=1 SV=1	2	2.416	1.27262	0.040184	1.39595	Upregulated in Ch-
B2RX82	Chrna10	Cholinergic receptor, nicotinic, alpha polypeptide 10 OS=Mus musculus OX=10090 GN=Chrna10 PE=2 SV=1	1	2.418	1.27381	0.0400602	1.39729
Q61176	Arg1	Arginase-1 OS=Mus musculus OX=10090 GN=Arg1 PE=1 SV=1	3	2.459	1.29807	0.0349758	1.45623
P35505	Fah	Fumarylacetoacetase OS=Mus musculus OX=10090 GN=Fah PE=1 SV=2	9	2.507	1.32596	0.0296771	1.52758
D3YYF1	Adgrv1	Adhesion G-protein-coupled receptor V1 OS=Mus musculus OX=10090 GN=Adgrv1 PE=4 SV=1	1	2.508	1.32654	0.0296771	1.52758
A0A140T8Q0	Igkv3-3	Immunoglobulin kappa variable 3-3 (Fragment) OS=Mus musculus OX=10090 GN=Igkv3-3 PE=4 SV=2	2	2.535	1.34199	0.030649	1.51358
P97350	Pkp1	Plakophilin-1 OS=Mus musculus OX=10090 GN=Pkp1 PE=1 SV=1	6	2.547	1.3488	0.0260511	1.58417
P01672	Kv3ak	Ig kappa chain V-III region PC 7940 OS=Mus musculus OX=10090 PE=1 SV=1	3	2.627	1.39342	0.0192597	1.71535
P84751	Hvm63	Ig heavy chain Mem5 (Fragment) OS=Mus musculus OX=10090 PE=1 SV=1	3	2.627	1.39342	0.0305874	1.51446
Q3TQP6	Me1	Malic enzyme OS=Mus musculus OX=10090 GN=Me1 PE=1 SV=1	8	2.642	1.40163	0.0183593	1.73614
G3X9D6	Apon	Apolipoprotein N OS=Mus musculus OX=10090 GN=Apon PE=1 SV=1	1	2.644	1.40272	0.0183593	1.73614
A2A513	Krt10	Keratin, type I cytoskeletal 10 OS=Mus musculus OX=10090 GN=Krt10 PE=1 SV=1	12	2.647	1.40436	0.0183593	1.73614
E9Q1Z0	Krt90	Keratin 90 OS=Mus musculus OX=10090 GN=Krt90 PE=1 SV=1	14	2.672	1.41792	0.0171749	1.76511
O08804	Serpinb6b	NK13 OS=Mus musculus OX=10090 GN=Serpinb6b PE=1 SV=2	1	2.673	1.41846	0.0171749	1.76511
E9Q3P4	Cenpf	Centromere protein F OS=Mus musculus OX=10090 GN=Cenpf PE=1 SV=1	1	2.786	1.4782	0.0154094	1.81221
Q7SIG6	Asap2	Arf-GAP with SH3 domain, ANK repeat and PH domain-containing protein 2 OS=Mus musculus OX=10090 GN=Asap2 PE=1 SV=3	1	2.824	1.49774	0.0101865	1.99197
Q9Z0L8	Ggh	Gamma-glutamyl hydrolase OS=Mus musculus OX=10090 GN=Ggh PE=1 SV=2	2	2.88	1.52607	0.0103507	1.98503
Q2VIS4	Flg2	Filaggrin-2 OS=Mus musculus OX=10090 GN=Flg2 PE=1 SV=2	4	2.9	1.53605	0.00824011	2.08407
Q9Z0K8	Vnn1	Pantetheinase OS=Mus musculus OX=10090 GN=Vnn1 PE=1 SV=3	5	2.907	1.53953	0.00817327	2.0876
Q64442	Sord	Sorbitol dehydrogenase OS=Mus musculus OX=10090 GN=Sord PE=1 SV=3	2	3.07	1.61824	0.00631977	2.1993
A0A1B0GSR7	Krt10	Keratin, type I cytoskeletal 10 OS=Mus musculus OX=10090 GN=Krt10 PE=1 SV=1	1	3.078	1.62199	0.00465967	2.33164
E9PU87	Sik3	Non-specific serine/threonine protein kinase OS=Mus musculus OX=10090 GN=Sik3 PE=1 SV=1	1	3.143	1.65214	0.00366521	2.4359
B7ZCG3	Bpifa2	BPI fold-containing family A member 2 (Fragment) OS=Mus musculus OX=10090 GN=Bpifa2 PE=1 SV=1	7	3.224	1.68885	0.0028467	2.54566
A0A075B5U5	Ighv1-19	Immunoglobulin heavy variable V1-19 OS=Mus musculus OX=10090 GN=Ighv1-19 PE=1 SV=1	2	3.656	1.87027	0.000627242	3.20257
P16406	Enpep	Glutamyl aminopeptidase OS=Mus musculus OX=10090 GN=Enpep PE=1 SV=1	2	3.845	1.94298	0.000519697	3.28425
Q91Y97	Aldob	Fructose-bisphosphate aldolase B OS=Mus musculus OX=10090 GN=Aldob PE=1 SV=3	10	4.762	2.25157	1.49277e-05	4.82601
P01656	Kv3a3	Ig kappa chain V-III region MOPC 70 OS=Mus musculus OX=10090 PE=1 SV=1	5	4.916	2.29748	9.25496e-06	5.03363
Q8VCR8	Mylk2	Myosin light chain kinase 2, skeletal/cardiac muscle OS=Mus musculus OX=10090 GN=Mylk2 PE=1 SV=2	1	6.506	2.70177	1.14421e-07	6.9415
Q6IME9	Krt72	Keratin, type II cytoskeletal 72 OS=Mus musculus OX=10090 GN=Krt72 PE=3 SV=1	7	6.577	2.71743	6.36246e-08	7.19638
A0A2R8VK58	Mb	Myoglobin (Fragment) OS=Mus musculus OX=10090 GN=Mb PE=1 SV=1	1	11.308	3.49927	7.47402e-13	12.1264
P32848	Pvalb	Parvalbumin alpha OS=Mus musculus OX=10090 GN=Pvalb PE=1 SV=3	2	12.999	3.70033	2.51329e-14	13.5998
P01882	Ighdm	Ig delta chain C region membrane-bound form OS=Mus musculus OX=10090 PE=1 SV=3	3	16.989	4.08653	2.29706e-16	15.6388
P01786	Hvm17	Ig heavy chain V region MOPC 47A OS=Mus musculus OX=10090 PE=1 SV=1	4	64.596	6.01337	2.29706e-16	15.6388
A0A075B5U1	Ighv1-16	Immunoglobulin heavy variable 1-16 (Fragment) OS=Mus musculus OX=10090 GN=Ighv1-16 PE=4 SV=2	1	100	6.64386	2.29706e-16	15.6388
A0A0G2JGY4	Mdh2	Malate dehydrogenase (Fragment) OS=Mus musculus OX=10090 GN=Mdh2 PE=1 SV=1	2	100	6.64386	2.29706e-16	15.6388
D3Z2F2	Hspd1	60 kDa heat shock protein, mitochondrial (Fragment) OS=Mus musculus OX=10090 GN=Hspd1 PE=1 SV=1	1	100	6.64386	2.29706e-16	15.6388
E9Q050	Or6y1	Olfactory receptor OS=Mus musculus OX=10090 GN=Olfr220 PE=3 SV=1	1	100	6.64386	2.29706e-16	15.6388
O55135	Eif6	Eukaryotic translation initiation factor 6 OS=Mus musculus OX=10090 GN=Eif6 PE=1 SV=2	2	100	6.64386	2.29706e-16	15.6388
P01669	Kv3ah	Ig kappa chain V-III region PC 7769 OS=Mus musculus OX=10090 PE=1 SV=1	3	100	6.64386	2.29706e-16	15.6388
P08905	Lyz2	Lysozyme C-2 OS=Mus musculus OX=10090 GN=Lyz2 PE=1 SV=2	2	100	6.64386	2.29706e-16	15.6388
P10107	Anxa1	Annexin A1 OS=Mus musculus OX=10090 GN=Anxa1 PE=1 SV=2	2	100	6.64386	2.29706e-16	15.6388
P19096	Fasn	Fatty acid synthase OS=Mus musculus OX=10090 GN=Fasn PE=1 SV=2	1	100	6.64386	2.29706e-16	15.6388
P70670	Naca	Nascent polypeptide-associated complex subunit alpha, muscle-specific form OS=Mus musculus OX=10090 GN=Naca PE=1 SV=2	1	100	6.64386	2.29706e-16	15.6388
Q3U367	Aldh9a1	4-trimethylaminobutyraldehyde dehydrogenase OS=Mus musculus OX=10090 GN=Aldh9a1 PE=1 SV=1	1	100	6.64386	2.29706e-16	15.6388
Q543K9	Pnp	Purine nucleoside phosphorylase OS=Mus musculus OX=10090 GN=Pnp PE=1 SV=1	1	100	6.64386	2.29706e-16	15.6388
Q61035	Hars	Histidine--tRNA ligase, cytoplasmic OS=Mus musculus OX=10090 GN=Hars1 PE=1 SV=2	4	100	6.64386	2.29706e-16	15.6388
Q62465	Vat1	Synaptic vesicle membrane protein VAT-1 homolog OS=Mus musculus OX=10090 GN=Vat1 PE=1 SV=3	1	100	6.64386	2.29706e-16	15.6388
Q8R0W0	Eppk1	Epiplakin OS=Mus musculus OX=10090 GN=Eppk1 PE=1 SV=2	2	100	6.64386	2.29706e-16	15.6388
Q99PS0	Krt23	Keratin, type I cytoskeletal 23 OS=Mus musculus OX=10090 GN=Krt23 PE=1 SV=1	2	100	6.64386	2.29706e-16	15.6388
Q9QXD6	Fbp1	Fructose-1,6-bisphosphatase 1 OS=Mus musculus OX=10090 GN=Fbp1 PE=1 SV=3	2	100	6.64386	2.29706e-16	15.6388

## Sheet: Plasma 3xTg-AD Ch- vs ChN
Accession	Gene symbol	Description	# Peptides	Abundance : 3xTg-AD Ch- / 3xTg-AD ChN	Log 2 FC 3xTg-AD comparison	Abundance Adj. p-value: 3xTg-AD Ch- / 3xTg-AD ChN	Adundance Adj. -Log10 p-value
A0A075B5L2	Igkv4-91	Immunoglobulin kappa chain variable 4-91 (Fragment) OS=Mus musculus OX=10090 GN=Igkv4-91 PE=4 SV=2	2	0.01	-6.64386	1.77717e-16	15.7503	Downregulated in Ch-
A0A0B4J1I6	Igkv4-69	Immunoglobulin kappa variable 4-69 (Fragment) OS=Mus musculus OX=10090 GN=Igkv4-69 PE=4 SV=1	2	0.01	-6.64386	1.77717e-16	15.7503
A0A0N4SWE8	Ggct	Gamma-glutamylcyclotransferase (Fragment) OS=Mus musculus OX=10090 GN=Ggct PE=1 SV=1	1	0.01	-6.64386	1.77717e-16	15.7503
A0A1D5RM97	Mast3	Non-specific serine/threonine protein kinase OS=Mus musculus OX=10090 GN=Mast3 PE=1 SV=1	1	0.01	-6.64386	1.77717e-16	15.7503
A2BE93	Set	Protein SET (Fragment) OS=Mus musculus OX=10090 GN=Set PE=1 SV=1	1	0.01	-6.64386	1.77717e-16	15.7503
D6RHS6	Pebp1	Phosphatidylethanolamine-binding protein 1 OS=Mus musculus OX=10090 GN=Pebp1 PE=1 SV=1	1	0.01	-6.64386	1.77717e-16	15.7503
E0CZA1	Cct5	T-complex protein 1 subunit epsilon (Fragment) OS=Mus musculus OX=10090 GN=Cct5 PE=1 SV=1	1	0.01	-6.64386	1.77717e-16	15.7503
E9QMW9	Ptbp1	Polypyrimidine tract-binding protein 1 OS=Mus musculus OX=10090 GN=Ptbp1 PE=1 SV=1	1	0.01	-6.64386	1.77717e-16	15.7503
P01786	Hvm17	Ig heavy chain V region MOPC 47A OS=Mus musculus OX=10090 PE=1 SV=1	4	0.01	-6.64386	1.77717e-16	15.7503
P14206	Rpsa	40S ribosomal protein SA OS=Mus musculus OX=10090 GN=Rpsa PE=1 SV=4	1	0.01	-6.64386	1.77717e-16	15.7503
P68040	Rack1	Receptor of activated protein C kinase 1 OS=Mus musculus OX=10090 GN=Rack1 PE=1 SV=3	1	0.01	-6.64386	1.77717e-16	15.7503
P97399	Dspp (Dmp3)	Dentin sialophosphoprotein OS=Mus musculus OX=10090 GN=Dspp PE=1 SV=2	1	0.01	-6.64386	1.77717e-16	15.7503
Q543K9	Pnp	Purine nucleoside phosphorylase OS=Mus musculus OX=10090 GN=Pnp PE=1 SV=1	1	0.01	-6.64386	1.77717e-16	15.7503
Q60932	Vdac1	Voltage-dependent anion-selective channel protein 1 OS=Mus musculus OX=10090 GN=Vdac1 PE=1 SV=3	2	0.01	-6.64386	1.77717e-16	15.7503
Q62465	Vat1	Synaptic vesicle membrane protein VAT-1 homolog OS=Mus musculus OX=10090 GN=Vat1 PE=1 SV=3	1	0.01	-6.64386	1.77717e-16	15.7503
Q64475	H2bc3	Histone H2B type 1-B OS=Mus musculus OX=10090 GN=H2bc3 PE=1 SV=3	1	0.01	-6.64386	1.77717e-16	15.7503
Q19LI2	A1bg	Alpha-1B-glycoprotein OS=Mus musculus OX=10090 GN=A1bg PE=1 SV=1	21	0.035	-4.8365	1.77717e-16	15.7503
A0A0G2JGY4	Mdh2	Malate dehydrogenase (Fragment) OS=Mus musculus OX=10090 GN=Mdh2 PE=1 SV=1	2	0.082	-3.60823	1.07569e-08	7.96831
P14069	S100a6	Protein S100-A6 OS=Mus musculus OX=10090 GN=S100a6 PE=1 SV=3	1	0.086	-3.53952	2.32518e-08	7.63354
P70670	Naca	Nascent polypeptide-associated complex subunit alpha, muscle-specific form OS=Mus musculus OX=10090 GN=Naca PE=1 SV=2	1	0.101	-3.30757	2.63818e-07	6.57869
G3UX26	Vdac2	Outer mitochondrial membrane protein porin 2 OS=Mus musculus OX=10090 GN=Vdac2 PE=1 SV=1	1	0.14	-2.8365	2.21947e-05	4.65375
P40124	Cap1	Adenylyl cyclase-associated protein 1 OS=Mus musculus OX=10090 GN=Cap1 PE=1 SV=4	1	0.143	-2.80591	3.10009e-05	4.50863
A0A0G2JDU0	Igkv8-34	Immunoglobulin kappa variable 8-34 (Fragment) OS=Mus musculus OX=10090 GN=Igkv8-34 PE=4 SV=4	2	0.162	-2.62593	0.00013734	3.8622
Q61035	Hars	Histidine--tRNA ligase, cytoplasmic OS=Mus musculus OX=10090 GN=Hars1 PE=1 SV=2	4	0.173	-2.53116	0.000294927	3.53029
O35955	Psmb10	Proteasome subunit beta type-10 OS=Mus musculus OX=10090 GN=Psmb10 PE=1 SV=1	1	0.184	-2.44222	0.000585363	3.23257
Q9D8N0	Eef1g	Elongation factor 1-gamma OS=Mus musculus OX=10090 GN=Eef1g PE=1 SV=3	1	0.191	-2.38836	0.000896496	3.04745
P30275	Ckmt1	Creatine kinase U-type, mitochondrial OS=Mus musculus OX=10090 GN=Ckmt1 PE=1 SV=1	2	0.194	-2.36587	0.00100308	2.99867
A0A0A6YWY9	Ighv2-6-8	Immunoglobulin heavy variable 2-6-8 (Fragment) OS=Mus musculus OX=10090 GN=Ighv2-6-8 PE=4 SV=1	2	0.196	-2.35107	0.001119	2.95117
A0A075B5L1	Igkv10-94	Immunoglobulin kappa variable 10-94 (Fragment) OS=Mus musculus OX=10090 GN=Igkv10-94 PE=4 SV=7	2	0.213	-2.23107	0.00260457	2.58426
Q61937	Npm1	Nucleophosmin OS=Mus musculus OX=10090 GN=Npm1 PE=1 SV=1	1	0.219	-2.191	0.00332653	2.47801
Q61696	Hspa1a	Heat shock 70 kDa protein 1A OS=Mus musculus OX=10090 GN=Hspa1a PE=1 SV=2	4	0.227	-2.13924	0.00456453	2.3406
Q3U367	Aldh9a1	4-trimethylaminobutyraldehyde dehydrogenase OS=Mus musculus OX=10090 GN=Aldh9a1 PE=1 SV=1	1	0.242	-2.04692	0.00805364	2.09401
P01672	Kv3ak	Ig kappa chain V-III region PC 7940 OS=Mus musculus OX=10090 PE=1 SV=1	3	0.254	-1.9771	0.0120155	1.92026
P01756	Hvm12	Ig heavy chain V region MOPC 104E OS=Mus musculus OX=10090 PE=1 SV=1	3	0.257	-1.96016	0.0128125	1.89237
Q9JHR7	Ide	Insulin-degrading enzyme OS=Mus musculus OX=10090 GN=Ide PE=1 SV=1	7	0.264	-1.92139	0.015738	1.80305
Q6UKZ0	Serpinb3d	Serine (Or cysteine) peptidase inhibitor, clade B (Ovalbumin), member 3D OS=Mus musculus OX=10090 GN=Serpinb3d PE=2 SV=1	1	0.279	-1.84166	0.0241412	1.61724
E9Q1Z0	Krt90	Keratin 90 OS=Mus musculus OX=10090 GN=Krt90 PE=1 SV=1	14	0.28	-1.8365	0.0247902	1.60572
D3Z2F2	Hspd1	60 kDa heat shock protein, mitochondrial (Fragment) OS=Mus musculus OX=10090 GN=Hspd1 PE=1 SV=1	1	0.284	-1.81604	0.0274568	1.56135
A0A0A6YX72	Ighv15-2	Immunoglobulin heavy variable V15-2 (Fragment) OS=Mus musculus OX=10090 GN=Ighv15-2 PE=4 SV=1	2	0.296	-1.75633	0.038023	1.41995
A0A075B5N6	Igkv8-16	Immunoglobulin kappa variable 8-16 OS=Mus musculus OX=10090 GN=Igkv8-16 PE=4 SV=7	3	0.306	-1.7084	0.0489894	1.3099
Q05816	Fabp5	Fatty acid-binding protein 5 OS=Mus musculus OX=10090 GN=Fabp5 PE=1 SV=3	1	0.306	-1.7084	0.0489894	1.3099
Q00896	Serpina1c	Alpha-1-antitrypsin 1-3 OS=Mus musculus OX=10090 GN=Serpina1c PE=1 SV=2	33	2.777	1.47353	0.0345718	1.46128	Upregulated in Ch-
P35505	Fah	Fumarylacetoacetase OS=Mus musculus OX=10090 GN=Fah PE=1 SV=2	9	2.928	1.54992	0.0234174	1.63046
A0A0B4J1I9	Igkv4-55	Immunoglobulin kappa variable 4-55 (Fragment) OS=Mus musculus OX=10090 GN=Igkv4-55 PE=1 SV=1	3	2.978	1.57434	0.0203397	1.69165
Q3UPL0	Sec31a	Protein transport protein Sec31A OS=Mus musculus OX=10090 GN=Sec31a PE=1 SV=2	1	2.997	1.58352	0.0194459	1.71117
Q91Y97	Aldob	Fructose-bisphosphate aldolase B OS=Mus musculus OX=10090 GN=Aldob PE=1 SV=3	10	3.14	1.65076	0.0132784	1.87686
Q64442	Sord	Sorbitol dehydrogenase OS=Mus musculus OX=10090 GN=Sord PE=1 SV=3	2	3.188	1.67265	0.0120155	1.92026
Q9QXF8	Gnmt	Glycine N-methyltransferase OS=Mus musculus OX=10090 GN=Gnmt PE=1 SV=3	1	3.596	1.84639	0.00432663	2.36385
Q61646	Hp	Haptoglobin OS=Mus musculus OX=10090 GN=Hp PE=1 SV=1	19	3.6	1.848	0.00431453	2.36507
Q9EQY0	Ern1	Serine/threonine-protein kinase/endoribonuclease IRE1 OS=Mus musculus OX=10090 GN=Ern1 PE=1 SV=1	1	3.826	1.93584	0.00246649	2.60792
P05366	Saa1	Serum amyloid A-1 protein OS=Mus musculus OX=10090 GN=Saa1 PE=1 SV=2	7	4.065	2.02326	0.00134356	2.87174
O70570	Pigr	Polymeric immunoglobulin receptor OS=Mus musculus OX=10090 GN=Pigr PE=1 SV=1	14	4.237	2.08304	0.000896496	3.04745
P05367	Saa2	Serum amyloid A-2 protein OS=Mus musculus OX=10090 GN=Saa2 PE=1 SV=1	3	7.541	2.91476	6.26935e-07	6.20278
A0A0G2JF45	Igkv14-130	Immunoglobulin kappa variable 14-130 (Fragment) OS=Mus musculus OX=10090 GN=Igkv14-130 PE=4 SV=4	1	8.526	3.09187	1.04156e-07	6.98232
P00329	Adh1	Alcohol dehydrogenase 1 OS=Mus musculus OX=10090 GN=Adh1 PE=1 SV=2	4	25.464	4.67039	1.77717e-16	15.7503
A0A075B5V9	Ighv1-49	Immunoglobulin heavy variable 1-49 OS=Mus musculus OX=10090 GN=Ighv1-49 PE=4 SV=1	2	25.852	4.6922	1.77717e-16	15.7503
A0A075B5S4	Ighv3-3	Immunoglobulin heavy variable V3-3 OS=Mus musculus OX=10090 GN=Ighv3-3 PE=4 SV=1	1	100	6.64386	1.77717e-16	15.7503
A0A140T8Q0	Igkv3-3	Immunoglobulin kappa variable 3-3 (Fragment) OS=Mus musculus OX=10090 GN=Igkv3-3 PE=4 SV=2	2	100	6.64386	1.77717e-16	15.7503
H7BX99	F2	Prothrombin OS=Mus musculus OX=10090 GN=F2 PE=1 SV=1	34	100	6.64386	1.77717e-16	15.7503
O08692	Ngp	Neutrophilic granule protein OS=Mus musculus OX=10090 GN=Ngp PE=1 SV=1	1	100	6.64386	1.77717e-16	15.7503
P01659	Kv3a7	Ig kappa chain V-III region TEPC 124 OS=Mus musculus OX=10090 PE=1 SV=1	3	100	6.64386	1.77717e-16	15.7503
P01820	Hvm44	Ig heavy chain V region PJ14 OS=Mus musculus OX=10090 PE=1 SV=1	3	100	6.64386	1.77717e-16	15.7503
P02088	Hbb-bs	Hemoglobin subunit beta-1 OS=Mus musculus OX=10090 GN=Hbb-b1 PE=1 SV=2	15	100	6.64386	1.77717e-16	15.7503
P03980	Hvm48	Ig heavy chain V region TEPC 1017 OS=Mus musculus OX=10090 PE=4 SV=1	1	100	6.64386	1.77717e-16	15.7503
P11672	Lcn2	Neutrophil gelatinase-associated lipocalin OS=Mus musculus OX=10090 GN=Lcn2 PE=1 SV=1	1	100	6.64386	1.77717e-16	15.7503
P19096	Fasn	Fatty acid synthase OS=Mus musculus OX=10090 GN=Fasn PE=1 SV=2	1	100	6.64386	1.77717e-16	15.7503
Q91YI0	Asl	Argininosuccinate lyase OS=Mus musculus OX=10090 GN=Asl PE=1 SV=1	2	100	6.64386	1.77717e-16	15.7503
Q9CZ44	Nsfl1c	NSFL1 cofactor p47 OS=Mus musculus OX=10090 GN=Nsfl1c PE=1 SV=1	3	100	6.64386	1.77717e-16	15.7503
Q9D3H2	Obp1a	Odorant-binding protein 1a OS=Mus musculus OX=10090 GN=Obp1a PE=1 SV=2	2	100	6.64386	1.77717e-16	15.7503
Q9QXD6	Fbp1	Fructose-1,6-bisphosphatase 1 OS=Mus musculus OX=10090 GN=Fbp1 PE=1 SV=3	2	100	6.64386	1.77717e-16	15.7503

## Sheet: Plasma overlapping proteins 
Accesion	Gene symbol	Description	Log2 FC	Adj. p-value	Adj. -Log10 p-value	Log2 FC	Adj. p-value	Adj. -Log10 p-value
H7BX99	F2	Prothrombin OS=Mus musculus OX=10090 GN=F2 PE=1 SV=1	-6.64386	2.29706e-16	15.6388	6.64386	1.77717e-16	15.7503	Downregulated in Ch-
P68040	Rack1	Receptor of activated protein C kinase 1 OS=Mus musculus OX=10090 GN=Rack1 PE=1 SV=3	-6.64386	2.29706e-16	15.6388	-6.64386	1.77717e-16	15.7503	Upregulated in Ch-
Q9D8N0	Eef1g	Elongation factor 1-gamma OS=Mus musculus OX=10090 GN=Eef1g PE=1 SV=3	-6.64386	2.29706e-16	15.6388	-2.38836	0.000896496	3.04745
P03980	Hvm48	Ig heavy chain V region TEPC 1017 OS=Mus musculus OX=10090 PE=4 SV=1	-4.26534	2.29706e-16	15.6388	6.64386	1.77717e-16	15.7503
Q19LI2	A1bg	Alpha-1B-glycoprotein OS=Mus musculus OX=10090 GN=A1bg PE=1 SV=1	-2.08314	0.000506853	3.29512	-4.8365	1.77717e-16	15.7503
O08692	Ngp	Neutrophilic granule protein OS=Mus musculus OX=10090 GN=Ngp PE=1 SV=1	-2.05889	0.000877221	3.05689	6.64386	1.77717e-16	15.7503
P01659	Kv3a7	Ig kappa chain V-III region TEPC 124 OS=Mus musculus OX=10090 PE=1 SV=1	-1.75633	0.00652125	2.18567	6.64386	1.77717e-16	15.7503
A0A075B5N6	Igkv8-16	Immunoglobulin kappa variable 8-16 OS=Mus musculus OX=10090 GN=Igkv8-16 PE=4 SV=7	-1.60823	0.0165557	1.78105	-1.7084	0.0489894	1.3099
P05366	Saa1	Serum amyloid A-1 protein OS=Mus musculus OX=10090 GN=Saa1 PE=1 SV=2	-1.59074	0.018348	1.73641	2.02326	0.00134356	2.87174
P05367	Saa2	Serum amyloid A-2 protein OS=Mus musculus OX=10090 GN=Saa2 PE=1 SV=1	-1.46993	0.0368151	1.43397	2.91476	6.26935e-07	6.20278
P35505	Fah	Fumarylacetoacetase OS=Mus musculus OX=10090 GN=Fah PE=1 SV=2	1.32596	0.0296771	1.52758	1.54992	0.0234174	1.63046
A0A140T8Q0	Igkv3-3	Immunoglobulin kappa variable 3-3 (Fragment) OS=Mus musculus OX=10090 GN=Igkv3-3 PE=4 SV=2	1.34199	0.030649	1.51358	6.64386	1.77717e-16	15.7503
P01672	Kv3ak	Ig kappa chain V-III region PC 7940 OS=Mus musculus OX=10090 PE=1 SV=1	1.39342	0.0192597	1.71535	-1.9771	0.0120155	1.92026
E9Q1Z0	Krt90	Keratin 90 OS=Mus musculus OX=10090 GN=Krt90 PE=1 SV=1	1.41792	0.0171749	1.76511	-1.8365	0.0247902	1.60572
Q64442	Sord	Sorbitol dehydrogenase OS=Mus musculus OX=10090 GN=Sord PE=1 SV=3	1.61824	0.00631977	2.1993	1.67265	0.0120155	1.92026
Q91Y97	Aldob	Fructose-bisphosphate aldolase B OS=Mus musculus OX=10090 GN=Aldob PE=1 SV=3	2.25157	1.49277e-05	4.82601	1.65076	0.0132784	1.87686
P01786	Hvm17	Ig heavy chain V region MOPC 47A OS=Mus musculus OX=10090 PE=1 SV=1	6.01337	2.29706e-16	15.6388	-6.64386	1.77717e-16	15.7503
A0A0G2JGY4	Mdh2	Malate dehydrogenase (Fragment) OS=Mus musculus OX=10090 GN=Mdh2 PE=1 SV=1	6.64386	2.29706e-16	15.6388	-3.60823	1.07569e-08	7.96831
D3Z2F2	Hspd1	60 kDa heat shock protein, mitochondrial (Fragment) OS=Mus musculus OX=10090 GN=Hspd1 PE=1 SV=1	6.64386	2.29706e-16	15.6388	-1.81604	0.0274568	1.56135
P19096	Fasn	Fatty acid synthase OS=Mus musculus OX=10090 GN=Fasn PE=1 SV=2	6.64386	2.29706e-16	15.6388	6.64386	1.77717e-16	15.7503
P70670	Naca	Nascent polypeptide-associated complex subunit alpha, muscle-specific form OS=Mus musculus OX=10090 GN=Naca PE=1 SV=2	6.64386	2.29706e-16	15.6388	-3.30757	2.63818e-07	6.57869
Q3U367	Aldh9a1	4-trimethylaminobutyraldehyde dehydrogenase OS=Mus musculus OX=10090 GN=Aldh9a1 PE=1 SV=1	6.64386	2.29706e-16	15.6388	-2.04692	0.00805364	2.09401
Q543K9	Pnp	Purine nucleoside phosphorylase OS=Mus musculus OX=10090 GN=Pnp PE=1 SV=1	6.64386	2.29706e-16	15.6388	-6.64386	1.77717e-16	15.7503
Q61035	Hars1	Histidine--tRNA ligase, cytoplasmic OS=Mus musculus OX=10090 GN=Hars1 PE=1 SV=2	6.64386	2.29706e-16	15.6388	-2.53116	0.000294927	3.53029
Q62465	Vat1	Synaptic vesicle membrane protein VAT-1 homolog OS=Mus musculus OX=10090 GN=Vat1 PE=1 SV=3	6.64386	2.29706e-16	15.6388	-6.64386	1.77717e-16	15.7503
Q9QXD6	Fbp1	Fructose-1,6-bisphosphatase 1 OS=Mus musculus OX=10090 GN=Fbp1 PE=1 SV=3	6.64386	2.29706e-16	15.6388	6.64386	1.77717e-16	15.7503
			NonTg Ch- vs ChN			3xTg-AD Ch- vs ChN
				Downregulated in Ch-
				Upregulated in Ch-
